# Supplementary material for: Cable bacteria with electric connection to oxygen attract flocks of diverse bacteria
Source: Nat Commun. 2023 Mar 23;14:1614. doi: 10.1038/s41467-023-37272-8 (PMC10036481; doi:10.1038/s41467-023-37272-8)
Supplement: Supplementary file 3 — Supplementary Dataset 1 [file 41467_2023_37272_MOESM3_ESM.xlsx]

## Sheet: Sheet1
				Formate		M000596_diss_sulfate_reduction		Aerobic Respiration				Sox	Methane oxidation		Glycolysis	Acetyl-CoA pathway	Motility		Nitrate/nitrite respiration				EET genes						Autotrophy
Genome	Completion (%)	Contamination (%)	Classification	FDH-fdoGHI-fdhF-fdwAB-fdsBDG (K00122, K00123, K22515, K00124, K00127, K00126)	FdhAB (K22516, K00125)	oxidative DSR	reductive DSR	M00153_cyt_bd_ubiquinol_oxidase.txt	M00155_cyt_c_oxidase_prok.txt	M00156_cyt_c_oxidase_cbb3.txt	M00417_cyt_o_ubiquinol_oxidase.txt	M00595_sox_system.txt	MmoBCDXYZ (K16157,K16158,K16159,K16160,K16161,K16162)	PmoABC (K10944, K10945, K10946)	glycolysis (K00844,K12407,K00845,K25026,K00886,K08074,K00918,K01810,K06859,K13810,K15916,K00850,K16370,K21071,K00918,K01623,K01624,K11645,K16305,K16306,K01803,K00134,K00150,K00927,K11389,K01834,K15633,K15634,K15635,K01689,K00873,K12406)	wood-ljungdahl (K00198,K05299,K15022,K22015,K25123,K25124,K01938,K01491,K01500,K00297,K25007,K25008,K15023,K14138,K00197,K00194)	ko02030_bacterial_chemotaxis	ko02040_flagellar_assembly	narGHI (K00370,K00371,K00374)	NapAB (K02567,K02568)	NirKS (K00368,K15864)	NrfAH (K03385,K15876)	OmcS (B7JAQ7_ACIF2)	MtrC (WP_011071901.1)	MtrF (ABK38085.1)	OmcA (WP_011071902.1)	PioA (WP_012494449.1)	PilA (AJY71626.1)	AcsA (K00198)	CbbLS (K01601, K01602)	AclBA (K15230, K15231)	oorDABC (K00174, K00175, K00176, K00177)	porCADB (K00169, K00170, K00171, K00172)	NifJ (K03737)	Autotrophy	Column1
GS.25.kofamscan.txt	96.55	1.72	d__Bacteria;p__Proteobacteria;c__Gammaproteobacteria;o__Burkholderiales;f__Burkholderiaceae;g__Malikia;s__Malikia spinosa	0.666667	0	0	0	0.75	0	0.8	0	0.142857	0	0	0.34375	0.2	0.576923	0.781818	1	0	0	0	0	0	0	0	0	0	0	0	0	0.25	0	0	0	Non-autotroph
GS.7.kofamscan.txt	96.55	0	d__Bacteria;p__Proteobacteria;c__Alphaproteobacteria;o__Rhodospirillales;f__Magnetospirillaceae;g__Phaeospirillum;s__	0.666667	0	0.4	0	0.5	0.6	0.8	0	0.285714	0	0	0.3125	0.4	0.653846	0.672727	1	1	0.5	0.5	0	0	0	0	0	0	1	0.5	0	0.5	0	1	1	Wood-Ljungdahl Pathway/Calvin Cycle
GS.8.kofamscan.txt	96.24	0	d__Bacteria;p__Desulfobacterota_F;c__Desulfuromonadia;o__Geobacterales;f__Pseudopelobacteraceae;g__Pseudopelobacter;s__	0.333333	0.5	0	0	0.5	0.8	0.6	0	0.142857	0	0	0.40625	0.266667	0.769231	0.709091	0	1	0	1	0	0	0	0	1	1	0	0	0	1	0	1	1	rTCA
GS.23.kofamscan.txt	94.83	0	d__Bacteria;p__Proteobacteria;c__Gammaproteobacteria;o__Burkholderiales;f__Burkholderiaceae;g__Aquabacterium;s__Aquabacterium sp001770775	0	0	0	0	0.5	0.4	0.8	0	0.142857	0	0	0.28125	0.133333	0.615385	0.727273	1	0	0	0	0	0	0	0	0	0	0	0	0	0	0	0	0	Non-autotroph
GS.12.kofamscan.txt	94.76	0	d__Bacteria;p__Desulfobacterota;c__Desulfobulbia;o__Desulfobulbales;f__Desulfobulbaceae;g__Desulfobulbus;s__	0.166667	0	0	1	0.5	0	0	0	0	0	0	0.375	0.266667	0.615385	0.709091	0	0	0	1	0	0	0	0	0	0	0	0	0	1	0	1	1	rTCA
GS.16.kofamscan.txt	94.01	0	d__Bacteria;p__Chloroflexota;c__Anaerolineae;o__Anaerolineales;f__EnvOPS12;g__OLB14;s__	0.5	0	0	0.2	0.5	0.6	0.2	0	0.142857	0	0	0.40625	0.2	0.0769231	0.0363636	0	0	0.5	1	0	0	0	0	0	0	0	0	0	0.75	0	1	1	rTCA
GS.34.kofamscan.txt	93.1	2.19	d__Bacteria;p__Proteobacteria;c__Gammaproteobacteria;o__Burkholderiales;f__Methylophilaceae;g__Methylotenera;s__Methylotenera mobilis_B	0.166667	0	0	0	0	0.6	0.8	0	0.428571	0	0	0.3125	0.2	0.576923	0.745455	0	0	0.5	0	0	0	0	0	0	0	0	0	0	0	0	0	0	Non-autotroph
GS.19.kofamscan.txt	91.38	0	d__Bacteria;p__Proteobacteria;c__Gammaproteobacteria;o__Burkholderiales;f__Rhodocyclaceae;g__CAJAWW01;s__	0.333333	0	0.4	0	0	0.6	0.6	0	0.857143	0	0	0.375	0.266667	0.538462	0.145455	0.333333	1	0	0.5	0	0	0	0	0	0	0	0.5	0	0	0.75	0	0.5	Calvin Cycle
GS.32.kofamscan.txt	91.38	0	d__Bacteria;p__Desulfobacterota;c__Desulfobulbia;o__Desulfobulbales;f__Desulfobulbaceae;g__Electronema;s__Electronema sp004284765	0	0	0	1	0.25	0	0	0	0.142857	0	0	0.21875	0.4	0.307692	0.0363636	0	1	0	0	0	0	0	0	0	0	1	0	0	0	0	1	1	Wood-Ljungdahl Pathway
GS.37.kofamscan.txt	91.38	1.72	d__Bacteria;p__Proteobacteria;c__Gammaproteobacteria;o__Burkholderiales;f__Gallionellaceae;g__Sideroxydans;s__	0	0	1	0	0	0	0.8	0	0.142857	0	0	0.3125	0.2	0.538462	0.745455	0.333333	0	0.5	0	0	0	0	0	0	0	0	0.5	0	0	0	1	0.5	Calvin Cycle
GS.15.kofamscan.txt	90.75	0	d__Bacteria;p__Proteobacteria;c__Gammaproteobacteria;o__Burkholderiales;f__Burkholderiaceae;g__Hylemonella;s__Hylemonella sp013334205	0.833333	0	0.4	0	0	0.4	0.8	0	1	0	0	0.3125	0.266667	0.692308	0.709091	1	0	0	0	0	0	0	0	0	0	0	1	0	0	0	0	1	Calvin Cycle
GS.17.kofamscan.txt	89.66	0	d__Bacteria;p__Proteobacteria;c__Gammaproteobacteria;o__Burkholderiales;f__Rhodocyclaceae;g__Methyloversatilis;s__	0.833333	0	0	0	0.75	0.4	0.8	0	1	0	0	0.375	0.266667	0.692308	0.781818	1	0	0	0	0	0	0	0	0	0	0	1	0	0	0	0	1	Calvin Cycle
GS.18.kofamscan.txt	89.66	0	d__Bacteria;p__Proteobacteria;c__Gammaproteobacteria;o__Burkholderiales;f__Rhodocyclaceae;g__Azonexus;s__	0.166667	0	0	0	0.75	0	0.8	0	1	0	0	0.40625	0.133333	0.807692	0.8	0	1	0	0	0	0	0	0	0	0	0	0	0	0.25	0	0	0	Non-autotroph
GS.21.kofamscan.txt	89.66	0	d__Bacteria;p__Bacteroidota;c__UBA10030;o__UBA10030;f__UBA8401;g__UBA8401;s__	0.333333	0	0	0	0	0.8	0.4	0	0	0	0	0.3125	0.133333	0.5	0.618182	1	0	0	1	0	0	0	0	0	0	0	0	0	1	0	1	1	rTCA
GS.26.kofamscan.txt	89.66	0	d__Bacteria;p__Proteobacteria;c__Gammaproteobacteria;o__Burkholderiales;f__Burkholderiaceae;g__Limnobacter;s__Limnobacter sp000170915	0.666667	0	0	0	0.5	0.4	0.8	1	1	0	0	0.28125	0.2	0.615385	0.763636	0	0	0	0	0	0	0	0	0	0	0	0	0	0	0	0	0	Non-autotroph
GS.29.kofamscan.txt	87.93	0	d__Bacteria;p__Proteobacteria;c__Gammaproteobacteria;o__Burkholderiales;f__Rhodocyclaceae;g__UBA2250;s__	0.333333	0	1	0	0	0	0.8	0	0.857143	0	0	0.375	0.2	0.692308	0.763636	0	1	0.5	0	0	0	0	0	0	0	0	0.5	0	0	0.75	1	0.5	Calvin Cycle
GS.36.kofamscan.txt	87.93	0	d__Bacteria;p__Proteobacteria;c__Gammaproteobacteria;o__Burkholderiales;f__Gallionellaceae;g__PALSA-1006;s__	0	0	0.4	0	0	0	0.2	0	0.857143	0	0	0.375	0.2	0.730769	0.745455	0.333333	1	0	0	0	0	0	0	1	0	0	0.5	0	0.25	0.75	1	0.5	Calvin Cycle/rTCA
GS.33.kofamscan.txt	87.07	0	d__Bacteria;p__Desulfobacterota;c__Desulfovibrionia;o__Desulfovibrionales;f__Desulfovibrionaceae;g__Humidesulfovibrio;s__	0.333333	0.5	0	1	0.5	0.8	0	0	0	0	0	0.375	0.133333	0.653846	0.672727	0.333333	0	0	1	0	0	0	0	0	0	1	0	0	0.5	0	1	1	Wood-Ljungdahl Pathway/rTCA
GS.4.kofamscan.txt	85.99	0.86	d__Bacteria;p__Proteobacteria;c__Gammaproteobacteria;o__Burkholderiales;f__Burkholderiaceae;g__Acidovorax;s__Acidovorax sp001411535	0.666667	0	0	0	0.75	0.6	0.8	1	0.285714	0	0	0.34375	0.133333	0.692308	0.727273	1	0	0	0	0	0	0	0	0	0	0	0.5	0	0.25	0.25	0	0.5	Calvin Cycle
GS.13.kofamscan.txt	85.34	3.45	d__Bacteria;p__Proteobacteria;c__Gammaproteobacteria;o__Enterobacterales;f__Alteromonadaceae;g__Pararheinheimera;s__	0	0	0	0	0.5	0.6	0.6	0	0	0	0	0.3125	0.0666667	0.653846	0.836364	1	0	0	0	0	0	0	0	0	0	0	0	0	0	0	0	0	Non-autotroph
GS.9.kofamscan.txt	83.62	0	d__Bacteria;p__Proteobacteria;c__Gammaproteobacteria;o__Burkholderiales;f__Rhodocyclaceae;g__Azonexus;s__	0.166667	0	0	0	0	0.4	0.8	0	1	0	0	0.375	0.133333	0.307692	0.0727273	0	1	0.5	0.5	1	0	0	0	0	0	0	0	0	0	0	1	0	Non-autotroph
GS.30.kofamscan.txt	81.03	1.72	d__Bacteria;p__Acidobacteriota;c__Holophagae;o__Holophagales;f__Holophagaceae;g__Geothrix;s__	0.333333	0	0	0	0.5	0.8	0.6	0	0	0	0	0.3125	0.2	0.692308	0.618182	0	0	0	1	0	0	1	1	0	0	0	0	0	0.5	0	1	0.5	rTCA
GS.27.kofamscan.txt	79.31	7.99	d__Bacteria;p__Proteobacteria;c__Gammaproteobacteria;o__Burkholderiales;f__Burkholderiaceae;g__Rubrivivax;s__	0.666667	0	0	0	0	0.6	0.8	0	0.857143	0	0	0.28125	0.266667	0.538462	0.309091	1	0	0	1	0	1	1	1	0	0	0	1	0	0.5	0.75	0	1	Calvin Cycle
GS.28.kofamscan.txt	75	0.16	d__Bacteria;p__Bacteroidota;c__UBA10030;o__UBA10030;f__UBA8401;g__CAISDA01;s__	0.333333	0	0	0	0.5	0.6	0.6	0	0	0	0	0.34375	0.2	0.576923	0.454545	0	0	0	1	1	0	0	0	0	0	0	0	0	0.75	0	0	0	Non-autotroph
GS.20.kofamscan.txt	74.14	17.24	d__Bacteria;p__Proteobacteria;c__Gammaproteobacteria;o__Burkholderiales;f__Rhodocyclaceae;g__Azonexus;s__Azonexus sp008080565	0.166667	0	0	0	0.75	0.6	0.4	0	1	0	0	0.375	0.0666667	0.692308	0.581818	0	1	0.5	0.5	0	0	0	0	1	0	0	0.5	0	0.25	0	1	0.5	Calvin Cycle or rTCA
GS.35.kofamscan.txt	69.04	0	d__Bacteria;p__Proteobacteria;c__Alphaproteobacteria;o__Caulobacterales;f__Caulobacteraceae;g__Brevundimonas;s__Brevundimonas sp004296955	0	0	0	0	0.5	0.6	0.8	0	0.142857	0	0	0.25	0.0666667	0.423077	0.418182	1	0	0.5	0	0	0	0	0	0	0	0	0	0	0	0	0	0	Non-autotroph
GS.22.kofamscan.txt	67.23	3.45	d__Bacteria;p__Proteobacteria;c__Alphaproteobacteria;o__Caulobacterales;f__Hyphomonadaceae;g__UBA7672;s__	0	0	0	0	0.75	0.8	0.8	0	0	0	0	0.21875	0.266667	0.461538	0.545455	0	0	0	0	0	0	0	0	0	0	0	0	0	0.5	0	0	0	Non-autotroph
GS.31.kofamscan.txt	63.01	0	d__Bacteria;p__Proteobacteria;c__Gammaproteobacteria;o__Burkholderiales;f__Burkholderiaceae;g__Rhodoferax;s__	0.333333	0.5	0	0	0	0.4	0.8	0	0	0	0	0.3125	0.2	0.5	0.418182	0	1	0.5	0	0	0	0	0	1	0	0	0	0	0.5	0.75	0	0.5	rTCA
GS.41.kofamscan.txt	37.49	0.31	d__Bacteria;p__Proteobacteria;c__Gammaproteobacteria;o__Burkholderiales;f__Nitrosomonadaceae;g__Nitrosomonas;s__Nitrosomonas sp902826115	0	0	0	0	0	0.6	0.2	0	0	0	0	0.25	0.133333	0.423077	0.381818	0	0	0.5	0	0	0	0	0	0	0	0	0	0	0	0	0	0	Non-autotroph
GS.39.kofamscan.txt	20.92	0	d__Bacteria;p__Bacteroidota;c__Bacteroidia;o__Flavobacteriales;f__Flavobacteriaceae;g__Flavobacterium;s__	0	0	0	0	0	0.2	0	0	0	0	0	0.125	0.0666667	0.0769231	0	0	0	0	0	0	0	0	0	0	0	0	0	0	0	0	0	0	Non-autotroph
GS.46.kofamscan.txt	16.32	0.16	d__Bacteria;p__Spirochaetota;c__Spirochaetia;o__Treponematales;f__UBA12059;g__SZUA-370;s__	0	0	0	0	0	0	0	0	0	0	0	0.0625	0	0.384615	0.163636	0	0	0	0	0	0	0	0	0	0	0	0	0	0.75	0	0	0	Non-autotroph
GS.43.kofamscan.txt	15.52	15.52	d__Bacteria;p__Bacteroidota;c__UBA10030;o__UBA10030;f__UBA8401;g__CAISDA01;s__	0	0	0	0	0	0	0	0	0	0	0	0.0625	0	0.153846	0.181818	0	0	0	0	0	0	0	0	0	0	0	0	0	0	0	1	0	Non-autotroph
GS.57.kofamscan.txt	13.79	0	d__Bacteria;p__Proteobacteria;c__Gammaproteobacteria;o__Burkholderiales;f__Methylophilaceae;g__Methylotenera;s__	0	0	0	0	0	0	0.6	0	0	0	0	0.09375	0.0666667	0	0	0	0	0	0	0	0	0	0	0	0	0	0.5	0	0	0	0	0.5	Calvin Cycle
GS.49.kofamscan.txt	8.62	0		0	0	0	0	0	0	0	0	0	0	0	0	0.0666667	0.0384615	0	0	0	0	0	0	0	0	0	0	0	0	0	0	0	0	0	0	Non-autotroph
GS.64.kofamscan.txt	8.62	0		0	0	0	0	0	0	0	0	0	0	0	0	0	0.230769	0.2	0	0	0	0	0	0	0	0	0	0	0	0	0	0	0	0	0	Non-autotroph
GS.50.kofamscan.txt	7.92	0		0	0	0	0	0	0.2	0	0	0	0	0	0.03125	0.0666667	0	0	0	0	0	0	0	0	0	0	0	0	0	0	0	0.25	0	0	0	Non-autotroph
GS.56.kofamscan.txt	6.9	0		0	0	0	0	0	0.4	0.2	0	0	0	0	0	0	0	0	0	0	0	0	0	0	0	0	0	0	0	0	0	0	0	0	0	Non-autotroph
GS.45.kofamscan.txt	4.86	0		0	0	0	0	0	0	0.2	0	0.142857	0	0	0.09375	0.0666667	0.0384615	0.0363636	0	0	0	0	0	0	0	0	0	0	0	0	0	0	0	0	0	Non-autotroph
GS.52.kofamscan.txt	1.72	0		0	0	0	0	0	0	0	0	0	0	0	0.03125	0	0.0769231	0.0545455	0	0	0	0	0	0	0	0	0	0	0	0	0	0	0	0	0	Non-autotroph
GS.59.kofamscan.txt	1.72	0		0	0	0	0	0	0	0	0	0.142857	0	0	0.0625	0	0.269231	0.163636	0	0	0	0	0	0	0	0	0	0	0	0	0	0	0	0	0	Non-autotroph
GS.48.kofamscan.txt	0	0		0	0	0	0	0	0	0	0	0	0	0	0.03125	0	0.115385	0.0363636	0	0	0	0	0	0	0	0	0	0	0	0	0	0	0	0	0	Non-autotroph
GS.55.kofamscan.txt	0	0		0	0	0	0	0	0	0	0	0	0	0	0	0	0	0.0181818	0	0	0	0	0	0	0	0	0	0	0	0	0	0	0	0	0	Non-autotroph
GS.58.kofamscan.txt	0	0		0	0	0	0	0	0	0	0	0	0	0	0	0	0.615385	0.654545	0	0	0	0	0	0	0	0	0	0	0	0	0	0	0	0	0	Non-autotroph
GS.61.kofamscan.txt	0	0		0	0	0	0	0	0	0	0	0	0	0	0.0625	0	0	0	0	0	0	0	0	0	0	0	0	0	0	0	0	0	0	0	0	Non-autotroph
GS.62.kofamscan.txt	0	0		0	0	0	0	0	0	0	0	0	0	0	0	0	0.0769231	0	0	0	0	0	0	0	0	0	0	0	0	0	0	0	0	0	0	Non-autotroph
GS.63.kofamscan.txt	0	0		0	0	0	0	0	0	0	0	0	0	0	0	0	0	0.0181818	0	0	0	0	0	0	0	0	0	0	0	0	0	0	0	0	0	Non-autotroph

## Sheet: Sheet2
		0 is absent, na is no information, 1 is present		0 is absent, na is no information, 1 is present		0 is absent, na is no information, 1 is present			Notes
Genome	Classification	Binary	chemoorganotrophy (lit)	Fe oxidation or reduction	Details	EET	Details
GS.25.kofamscan.txt	d__Bacteria;p__Proteobacteria;c__Gammaproteobacteria;o__Burkholderiales;f__Burkholderiaceae;g__Malikia;s__Malikia spinosa	1	chemoorganotroph with adipate, gluconate, fumarate, l-malate, d-mannitol, d-glucose, d-maltose and sucrose	0		0	Not menioned past the 5th page of google	DOI 10.1099/ijs.0.63356-0
GS.7.kofamscan.txt	d__Bacteria;p__Proteobacteria;c__Alphaproteobacteria;o__Rhodospirillales;f__Magnetospirillaceae;g__Phaeospirillum;s__	0	photolitoautotrophic purple non-sulfur bacteria	0		0		https://doi.org/10.1099/00207713-48-3-793
GS.8.kofamscan.txt	d__Bacteria;p__Desulfobacterota_F;c__Desulfuromonadia;o__Geobacterales;f__Pseudopelobacteraceae;g__Pseudopelobacter;s__	1	3 species in the pseudopelobacter (P.Propionicus, P. Chapellei, P. Psychrophilus), 1st is anaerobic chemoorganotroph, 2nd is strict anaerobe Fe(III)-reducer with formate, acetate, ethanol, lactate, interestingly is able to use "humic-substance analogue 2,6-anthraquinone disulfonate" as electron acceptor. 3rd is Fe(III) reducer with acetate, butanol, ethanol, formate, lactate, malate, pyruvate and…	1	Fe(III) reduction	1	3 species in the pseudopelobacter (P.Propionicus, P. Chapellei, P. Psychrophilus), 1st, 2nd i "humic-substance analogue 2,6-anthraquinone as electron acceptor. 3rd. Can use AQDS, and graphite electrodes as electron acceptors	https://link.springer.com/content/pdf/10.1007/BF00425804.pdf / https://doi.org/10.1099/00207713-51-2-581 / https://doi.org/10.1099/ijs.0.63417-0	Apparantly this genus is a controversial one? -> https://www.sciencedirect.com/science/article/pii/S0966842X20303279
GS.23.kofamscan.txt	d__Bacteria;p__Proteobacteria;c__Gammaproteobacteria;o__Burkholderiales;f__Burkholderiaceae;g__Aquabacterium;s__Aquabacterium sp001770775	1	acetate, butyrate, valerate, capronate, caprylate, succinate, adipate, pimelate, azelate, sebacate, fumarate, β-hydroxybutyrate, malate, butanol	0		0		https://doi.org/10.1099/00207713-49-2-769	Microaerophillic behaviour
GS.12.kofamscan.txt	d__Bacteria;p__Desulfobacterota;c__Desulfobulbia;o__Desulfobulbales;f__Desulfobulbaceae;g__Desulfobulbus;s__	1	chemoorganoheterotrophic strict anaerobe, respiratory and fermentative metabolism, usage of H2 as e-donor possible with acetate	0		1	https://doi.org/10.1128/AEM.70.2.1234-1237.2004 humics and electrodes	https://onlinelibrary.wiley.com/doi/pdf/10.1002/9781118960608.gbm01023.pub2
GS.16.kofamscan.txt	d__Bacteria;p__Chloroflexota;c__Anaerolineae;o__Anaerolineales;f__EnvOPS12;g__OLB14;s__	na		0		na
GS.34.kofamscan.txt	d__Bacteria;p__Proteobacteria;c__Gammaproteobacteria;o__Burkholderiales;f__Methylophilaceae;g__Methylotenera;s__Methylotenera mobilis_B	1	methylamine as single carbon, energy and nitrogen source	0		0		https://www.microbiologyresearch.org/docserver/fulltext/ijsem/56/12/2819.pdf?expires=1579966305&id=id&accname=sgid025741&checksum=7A96342D533428F1508AA7F28252C220
GS.19.kofamscan.txt	d__Bacteria;p__Proteobacteria;c__Gammaproteobacteria;o__Burkholderiales;f__Rhodocyclaceae;g__CAJAWW01;s__	na		0		na
GS.32.kofamscan.txt	d__Bacteria;p__Desulfobacterota;c__Desulfobulbia;o__Desulfobulbales;f__Desulfobulbaceae;g__Electronema;s__Electronema sp004284765	na		0		na
GS.37.kofamscan.txt	d__Bacteria;p__Proteobacteria;c__Gammaproteobacteria;o__Burkholderiales;f__Gallionellaceae;g__Sideroxydans;s__	0	N/A	1	Fe(II) oxidation	1	https://doi.org/10.3389/fmicb.2015.00332 (EET over membrane)	https://doi.org/10.1093/femsec/fiz034 / https://doi.org/10.1128/aem.63.12.4784-4792.1997	Fe (II) oxidizer? Growth on FeS, better with humics present
GS.15.kofamscan.txt	d__Bacteria;p__Proteobacteria;c__Gammaproteobacteria;o__Burkholderiales;f__Burkholderiaceae;g__Hylemonella;s__Hylemonella sp013334205	1	Respiratory chemoheterotrophic metabolism.	0		0		https://doi.org/10.1099/ijs.0.02727-0
GS.17.kofamscan.txt	d__Bacteria;p__Proteobacteria;c__Gammaproteobacteria;o__Burkholderiales;f__Rhodocyclaceae;g__Methyloversatilis;s__	1	facultative anaerobic chemoorganotroph, methylotroph only with oxygen	0		0	https://journals.asm.org/doi/full/10.1128/mSphere.00436-18	http://eutils.ncbi.nlm.nih.gov/entrez/eutils/elink.fcgi?dbfrom=pubmed&id=26231539&retmode=ref&cmd=prlinks
GS.18.kofamscan.txt	d__Bacteria;p__Proteobacteria;c__Gammaproteobacteria;o__Burkholderiales;f__Rhodocyclaceae;g__Azonexus;s__	1	Strictly respiratory type of metabolism with oxygen as the terminal electron acceptor. Chemorganoheterotrophic. Grow mostly on salts of organic acids, such as L-malate, DL-lactate, succinate, fumarate, 2-oxoglutarate and acetate, and on ethanol ; grows on only a few amino acids such as L-prolin	0		1	https://doi.org/10.3389/fmicb.2016.00756	https://doi.org/10.1099/00207713-50-2-649	Microaerophilic
GS.21.kofamscan.txt	d__Bacteria;p__Bacteroidota;c__UBA10030;o__UBA10030;f__UBA8401;g__UBA8401;s__	na		0		na
GS.26.kofamscan.txt	d__Bacteria;p__Proteobacteria;c__Gammaproteobacteria;o__Burkholderiales;f__Burkholderiaceae;g__Limnobacter;s__Limnobacter sp000170915	1	chemoorganotroph using carboxylic acids and amino acids, and thiosulfate oxidation to sulfate	0		1	https://doi.org/10.3389/fmicb.2014.00011	https://doi.org/10.1099/00207713-51-4-1463
GS.29.kofamscan.txt	d__Bacteria;p__Proteobacteria;c__Gammaproteobacteria;o__Burkholderiales;f__Rhodocyclaceae;g__UBA2250;s__	na		0		na
GS.36.kofamscan.txt	d__Bacteria;p__Proteobacteria;c__Gammaproteobacteria;o__Burkholderiales;f__Gallionellaceae;g__PALSA-1006;s__	na		0		na
GS.33.kofamscan.txt	d__Bacteria;p__Desulfobacterota;c__Desulfovibrionia;o__Desulfovibrionales;f__Desulfovibrionaceae;g__Humidesulfovibrio;s__	1	3 species in this new (controversial) group (H. Arcticus, H. Idahonensis, H. Mexicanus), 1st is H2 plus acetate, formate, pyruvate, lactate, choline and ethanol, 2nd is H2/CO2 plus acetate, formate, pyruvate, lactate, fumarate, succinate or malate, 3rd is strict anaerobe chemorganotroph ( formate and H2(withacetate), pyruvate, Casamino acids, serine, cysteine, and ethanol as electron donors with …	0		0		https://doi.org/10.1099/ijs.0.021451-0 / https://doi.org/10.1099/ijs.0.016709-0 / https://doi.org/10.1006/anae.2000.0354	sulfate, sulfite, thiosulfate, sulfur, DMSO and fumarate as terminal electron acceptors
GS.4.kofamscan.txt	d__Bacteria;p__Proteobacteria;c__Gammaproteobacteria;o__Burkholderiales;f__Burkholderiaceae;g__Acidovorax;s__Acidovorax sp001411535	1	aerobic chemoorganotroph	1	Fe(II) oxidation with nitrate, https://journals.asm.org/doi/full/10.1128/AEM.02709-12 / https://pubs.acs.org/doi/pdf/10.1021/es2046266	0		http://ijs.microbiologyresearch.org/content/journal/ijsem/10.1099/00207713-40-4-384
GS.13.kofamscan.txt	d__Bacteria;p__Proteobacteria;c__Gammaproteobacteria;o__Enterobacterales;f__Alteromonadaceae;g__Pararheinheimera;s__	1	aerobic chemoheterotrophic	0		0		https://doi.org/10.1099/00207713-52-5-1851
GS.9.kofamscan.txt	d__Bacteria;p__Proteobacteria;c__Gammaproteobacteria;o__Burkholderiales;f__Rhodocyclaceae;g__Azonexus;s__	1	Strictly respiratory type of metabolism with oxygen as the terminal electron acceptor. Chemorganoheterotrophic. Grow mostly on salts of organic acids, such as L-malate, DL-lactate, succinate, fumarate, 2-oxoglutarate and acetate, and on ethanol ; grows on only a few amino acids such as L-prolin	0		1	https://doi.org/10.3389/fmicb.2016.00756
GS.30.kofamscan.txt	d__Bacteria;p__Acidobacteriota;c__Holophagae;o__Holophagales;f__Holophagaceae;g__Geothrix;s__	1	chemoorganotroph, obligate anaerobe, fermentative or respiratory with nitrate, Mn(IV), AQDS, Fe(3) oxide and citrate as alternative e-acceptors	1	Fe(III) reduction	1		https://onlinelibrary.wiley.com/doi/pdf/10.1002/9781118960608.gbm00005; https://www.microbiologyresearch.org/docserver/fulltext/ijsem/58/11/2597.pdf?expires=1579955207&id=id&accname=sgid025741&checksum=16FC1495C84962BC23A6C8A97273BE31
GS.27.kofamscan.txt	d__Bacteria;p__Proteobacteria;c__Gammaproteobacteria;o__Burkholderiales;f__Burkholderiaceae;g__Rubrivivax;s__	1	photolithoautotrophic, anaerobic in light with H2/thiosulfate; photoorganoheterotrophic, anaerobic in light with malate, chemoorganoheterotrophic, microaerobic in dark with malate	0		0		http://www.bacterio.net/rubrivivax.html; https://www.microbiologyresearch.org/docserver/fulltext/ijsem/56/9/2157.pdf?expires=1579799245&id=id&accname=sgid025741&checksum=156D3A35DFC76B38B9EC1A83DAEFA54E
GS.28.kofamscan.txt	d__Bacteria;p__Bacteroidota;c__UBA10030;o__UBA10030;f__UBA8401;g__CAISDA01;s__	na		0		na
GS.20.kofamscan.txt	d__Bacteria;p__Proteobacteria;c__Gammaproteobacteria;o__Burkholderiales;f__Rhodocyclaceae;g__Azonexus;s__Azonexus sp008080565	1	Strictly respiratory type of metabolism with oxygen as the terminal electron acceptor. Chemorganoheterotrophic. Grow mostly on salts of organic acids, such as L-malate, DL-lactate, succinate, fumarate, 2-oxoglutarate and acetate, and on ethanol ; grows on only a few amino acids such as L-prolin	0		1	https://doi.org/10.3389/fmicb.2016.00756
GS.35.kofamscan.txt	d__Bacteria;p__Proteobacteria;c__Alphaproteobacteria;o__Caulobacterales;f__Caulobacteraceae;g__Brevundimonas;s__Brevundimonas sp004296955	1	aerobic, chemoorganotrophic, DL-P-hydroxybutyrate, pyruvate, L-glutamate, and L-proline )	0		0		https://doi.org/10.1099/00207713-44-3-499
GS.22.kofamscan.txt	d__Bacteria;p__Proteobacteria;c__Alphaproteobacteria;o__Caulobacterales;f__Hyphomonadaceae;g__UBA7672;s__	na		na		na
GS.31.kofamscan.txt	d__Bacteria;p__Proteobacteria;c__Gammaproteobacteria;o__Burkholderiales;f__Burkholderiaceae;g__Rhodoferax;s__	1	facultative anaerobic chemoorganotroph (anaerobic electron acceptors are Fe(III), Mn(IV), nitrate, fumarate)	1	Fe(III) reduction	1	https://www.nature.com/articles/nrmicro1442	http://eutils.ncbi.nlm.nih.gov/entrez/eutils/elink.fcgi?dbfrom=pubmed&id=12807184&retmode=ref&cmd=prlinks
GS.41.kofamscan.txt	d__Bacteria;p__Proteobacteria;c__Gammaproteobacteria;o__Burkholderiales;f__Nitrosomonadaceae;g__Nitrosomonas;s__Nitrosomonas sp902826115	0	Aerobic organisms; can grow at reduced oxygen concentration with denitrifying activities. Obligately lithotrophic with ammonia as energy source ; urea used as ammonia source by some not all species. Organisms generally grow autotrophically, carbon dioxide being assimilated via the Calvin cycle; can grow mixotrophically but not hetero-trophically.	0				https://doi.org/10.1099/00221287-137-7-1689
GS.39.kofamscan.txt	d__Bacteria;p__Bacteroidota;c__Bacteroidia;o__Flavobacteriales;f__Flavobacteriaceae;g__Flavobacterium;s__	1	aerobic chemoorganotrophs	0				https://doi.org/10.1099/00207713-46-1-128
GS.46.kofamscan.txt	d__Bacteria;p__Spirochaetota;c__Spirochaetia;o__Treponematales;f__UBA12059;g__SZUA-370;s__	na		na
GS.43.kofamscan.txt	d__Bacteria;p__Bacteroidota;c__UBA10030;o__UBA10030;f__UBA8401;g__CAISDA01;s__	na		na
GS.57.kofamscan.txt	d__Bacteria;p__Proteobacteria;c__Gammaproteobacteria;o__Burkholderiales;f__Methylophilaceae;g__Methylotenera;s__	1	methylamine as single carbon, energy and nitrogen source	0		0	https://journals.asm.org/doi/full/10.1128/mSphere.00436-18	https://www.microbiologyresearch.org/docserver/fulltext/ijsem/56/12/2819.pdf?expires=1579966305&id=id&accname=sgid025741&checksum=7A96342D533428F1508AA7F28252C220
