# Supplementary material for: Cable bacteria with electric connection to oxygen attract flocks of diverse bacteria
Source: Nat Commun. 2023 Mar 23;14:1614. doi: 10.1038/s41467-023-37272-8 (PMC10036481; doi:10.1038/s41467-023-37272-8)
Supplement: Supplementary file 4 — Supplementary Dataset 2 [file 41467_2023_37272_MOESM4_ESM.xlsx]

## Sheet: gsl_2---ssu---otu_breakdown----
Number of OTUs	Number of Clustered Sequences	Number of Replicates	Total Number of Sequences		Sample Name	Path
139	818	1057	2014	0.0733644	GSL_2_silva_mapped_renamed	Bacteria;Proteobacteria;Gammaproteobacteria;Burkholderiales;Comamonadaceae;Acidovorax;
178	751	819	1748	0.0636748	GSL_2_silva_mapped_renamed	Bacteria;Proteobacteria;Gammaproteobacteria;Burkholderiales;Rhodocyclaceae;uncultured;
137	610	709	1456	0.053038	GSL_2_silva_mapped_renamed	Bacteria;Proteobacteria;Gammaproteobacteria;Burkholderiales;Comamonadaceae;Rhodoferax;
169	671	520	1360	0.049541	GSL_2_silva_mapped_renamed	Eukaryota;SAR;Stramenopiles;Ochrophyta;Chrysophyceae;Ochromonadales;Ochromonas;
136	603	582	1321	0.0481204	GSL_2_silva_mapped_renamed	Bacteria;Acidobacteriota;Holophagae;Holophagales;Holophagaceae;
88	546	627	1261	0.0459347	GSL_2_silva_mapped_renamed	Bacteria;Proteobacteria;Gammaproteobacteria;Burkholderiales;Rhodocyclaceae;Dechlorobacter;
138	597	506	1241	0.0452062	GSL_2_silva_mapped_renamed	Bacteria;Acidobacteriota;Holophagae;Holophagales;Holophagaceae;Geothrix;
157	554	518	1229	0.0447691	GSL_2_silva_mapped_renamed	Bacteria;Proteobacteria;Gammaproteobacteria;Burkholderiales;Rhodocyclaceae;Ferribacterium;
140	487	361	988	0.0359901	GSL_2_silva_mapped_renamed	Bacteria;Desulfobacterota;Desulfobulbia;Desulfobulbales;Desulfobulbaceae;Desulfobulbus;
145	459	322	926	0.0337316	GSL_2_silva_mapped_renamed	Bacteria;Desulfobacterota;Desulfobulbia;Desulfobulbales;Desulfobulbaceae;Candidatus Electronema;
111	446	318	875	0.0318738	GSL_2_silva_mapped_renamed	Bacteria;Proteobacteria;Gammaproteobacteria;Burkholderiales;Comamonadaceae;Hydrogenophaga;
125	374	291	790	0.0287775	GSL_2_silva_mapped_renamed	Bacteria;Proteobacteria;Gammaproteobacteria;Enterobacterales;Alteromonadaceae;Rheinheimera;
56	274	352	682	0.0248434	GSL_2_silva_mapped_renamed	Bacteria;Proteobacteria;Gammaproteobacteria;Burkholderiales;Comamonadaceae;Malikia;
71	276	277	624	0.0227306	GSL_2_silva_mapped_renamed	Bacteria;Proteobacteria;Gammaproteobacteria;Burkholderiales;Comamonadaceae;uncultured;
100	304	212	616	0.0224392	GSL_2_silva_mapped_renamed	Bacteria;Proteobacteria;Gammaproteobacteria;Burkholderiales;Comamonadaceae;Aquabacterium;
51	275	271	597	0.021747	GSL_2_silva_mapped_renamed	Bacteria;Proteobacteria;Gammaproteobacteria;Burkholderiales;Rhodocyclaceae;Dechloromonas;
114	235	97	446	0.0162465	GSL_2_silva_mapped_renamed	Bacteria;Desulfobacterota;Desulfuromonadia;Geobacterales;Geobacteraceae;Geobacter;
17	140	263	420	0.0152994	GSL_2_silva_mapped_renamed	Bacteria;Proteobacteria;Gammaproteobacteria;Burkholderiales;Rhodocyclaceae;Azonexus;
83	210	124	417	0.0151902	GSL_2_silva_mapped_renamed	Bacteria;Proteobacteria;Gammaproteobacteria;Burkholderiales;Rhodocyclaceae;Methyloversatilis;
111	210	84	405	0.014753	GSL_2_silva_mapped_renamed	Bacteria;Proteobacteria;Gammaproteobacteria;Burkholderiales;Methylophilaceae;Methylotenera;
87	203	86	376	0.0136966	GSL_2_silva_mapped_renamed	Bacteria;Desulfobacterota;Desulfovibrionia;Desulfovibrionales;Desulfovibrionaceae;Desulfovibrio;
41	183	127	351	0.012786	GSL_2_silva_mapped_renamed	Bacteria;Proteobacteria;Gammaproteobacteria;Burkholderiales;Comamonadaceae;Limnohabitans;
39	153	131	323	0.011766	GSL_2_silva_mapped_renamed	Bacteria;Proteobacteria;Gammaproteobacteria;Burkholderiales;Rhodocyclaceae;Sulfuritalea;
36	177	108	321	0.0116931	GSL_2_silva_mapped_renamed	Bacteria;Acidobacteriota;Holophagae;Holophagales;Holophagaceae;uncultured;
18	108	116	242	0.00881539	GSL_2_silva_mapped_renamed	Bacteria;Proteobacteria;Gammaproteobacteria;Burkholderiales;Comamonadaceae;Variovorax;
73	102	36	211	0.00768614	GSL_2_silva_mapped_renamed	Bacteria;Myxococcota;Polyangia;Blfdi19;
94	96	19	209	0.00761329	GSL_2_silva_mapped_renamed	Bacteria;Bacteroidota;Kryptonia;Kryptoniales;BSV26;
81	91	23	195	0.00710331	GSL_2_silva_mapped_renamed	Bacteria;Proteobacteria;Gammaproteobacteria;Burkholderiales;Gallionellaceae;Sideroxydans;
27	102	52	181	0.00659333	GSL_2_silva_mapped_renamed	Bacteria;Desulfobacterota;Desulfobacteria;Desulfobacterales;Desulfococcaceae;uncultured;
71	81	16	168	0.00611977	GSL_2_silva_mapped_renamed	Bacteria;Bacteroidota;Bacteroidia;Bacteroidales;Prolixibacteraceae;WCHB1-32;
21	64	52	137	0.00499053	GSL_2_silva_mapped_renamed	Bacteria;Proteobacteria;Gammaproteobacteria;Enterobacterales;Alteromonadaceae;Alishewanella;
90	39	8	137	0.00499053	GSL_2_silva_mapped_renamed	No Relative
15	52	66	133	0.00484482	GSL_2_silva_mapped_renamed	Bacteria;Proteobacteria;Gammaproteobacteria;Burkholderiales;Comamonadaceae;Rhizobacter;
63	57	12	132	0.00480839	GSL_2_silva_mapped_renamed	Bacteria;Proteobacteria;Alphaproteobacteria;Caulobacterales;Caulobacteraceae;Brevundimonas;
55	59	10	124	0.00451698	GSL_2_silva_mapped_renamed	Bacteria;Spirochaetota;Spirochaetia;Spirochaetales;Spirochaetaceae;uncultured;
52	58	10	120	0.00437127	GSL_2_silva_mapped_renamed	Eukaryota;Discoba;Discicristata;Euglenozoa;Kinetoplastea;Metakinetoplastina;Eubodonida;Bodo;
52	51	11	114	0.0041527	GSL_2_silva_mapped_renamed	Bacteria;Verrucomicrobiota;Verrucomicrobiae;Verrucomicrobiales;Verrucomicrobiaceae;Prosthecobacter;
62	43	7	112	0.00407985	GSL_2_silva_mapped_renamed	Bacteria;Firmicutes;Clostridia;Peptostreptococcales-Tissierellales;Anaerovoracaceae;Anaerovorax;
14	62	34	110	0.00400699	GSL_2_silva_mapped_renamed	Eukaryota;SAR;Stramenopiles;Ochrophyta;Chrysophyceae;uncultured;
49	47	8	104	0.00378843	GSL_2_silva_mapped_renamed	Bacteria;Cyanobacteria;Cyanobacteriia;Chloroplast;
47	39	10	96	0.00349701	GSL_2_silva_mapped_renamed	Bacteria;Bacteroidota;Bacteroidia;Flavobacteriales;Flavobacteriaceae;Flavobacterium;
15	41	40	96	0.00349701	GSL_2_silva_mapped_renamed	Bacteria;Proteobacteria;Gammaproteobacteria;Burkholderiales;Comamonadaceae;Candidatus Symbiobacter;
46	32	13	91	0.00331488	GSL_2_silva_mapped_renamed	Bacteria;Chloroflexi;Anaerolineae;Anaerolineales;Anaerolineaceae;uncultured;
45	35	10	90	0.00327845	GSL_2_silva_mapped_renamed	Bacteria;Proteobacteria;Gammaproteobacteria;Burkholderiales;Nitrosomonadaceae;Nitrosomonas;
44	38	6	88	0.0032056	GSL_2_silva_mapped_renamed	Bacteria;Proteobacteria;Alphaproteobacteria;Rhodospirillales;Magnetospirillaceae;Magnetospirillum;
36	41	6	83	0.00302346	GSL_2_silva_mapped_renamed	Bacteria;Bacteroidota;Bacteroidia;Chitinophagales;Chitinophagaceae;Edaphobaculum;
10	44	27	81	0.0029506	GSL_2_silva_mapped_renamed	Bacteria;Proteobacteria;Gammaproteobacteria;Xanthomonadales;Rhodanobacteraceae;Rudaea;
4	48	28	80	0.00291418	GSL_2_silva_mapped_renamed	Bacteria;Proteobacteria;Gammaproteobacteria;Burkholderiales;T34;
43	26	8	77	0.0028049	GSL_2_silva_mapped_renamed	Bacteria;Bacteroidota;Bacteroidia;Sphingobacteriales;env.OPS 17;
20	42	13	75	0.00273204	GSL_2_silva_mapped_renamed	Bacteria;Proteobacteria;Gammaproteobacteria;Burkholderiales;Comamonadaceae;Curvibacter;
33	33	7	73	0.00265919	GSL_2_silva_mapped_renamed	Bacteria;Myxococcota;Myxococcia;Myxococcales;Myxococcaceae;P3OB-42;
29	34	10	73	0.00265919	GSL_2_silva_mapped_renamed	Bacteria;Proteobacteria;Gammaproteobacteria;Burkholderiales;Comamonadaceae;Leptothrix;
40	27	3	70	0.00254991	GSL_2_silva_mapped_renamed	Bacteria;Campylobacterota;Campylobacteria;Campylobacterales;Sulfurimonadaceae;Sulfuricurvum;
42	24	4	70	0.00254991	GSL_2_silva_mapped_renamed	Bacteria;Proteobacteria;Alphaproteobacteria;Caulobacterales;Caulobacteraceae;Caulobacter;
40	19	8	67	0.00244062	GSL_2_silva_mapped_renamed	Bacteria;Hydrogenedentes;Hydrogenedentia;Hydrogenedentiales;Hydrogenedensaceae;
43	17	5	65	0.00236777	GSL_2_silva_mapped_renamed	Bacteria;Firmicutes;Clostridia;Peptostreptococcales-Tissierellales;Sedimentibacteraceae;Sedimentibacter;
41	19	3	63	0.00229491	GSL_2_silva_mapped_renamed	Bacteria;Firmicutes;Clostridia;Gracilibacteraceae;Gracilibacter;
34	26	2	62	0.00225849	GSL_2_silva_mapped_renamed	Bacteria;Proteobacteria;Gammaproteobacteria;Burkholderiales;Burkholderiaceae;Limnobacter;
48	12	1	61	0.00222206	GSL_2_silva_mapped_renamed	Bacteria;Firmicutes;Clostridia;Oscillospirales;Hungateiclostridiaceae;Ruminiclostridium;
33	20	6	59	0.00214921	GSL_2_silva_mapped_renamed	Bacteria;Bdellovibrionota;Bdellovibrionia;Bdellovibrionales;Bdellovibrionaceae;OM27 clade;
46	6	5	57	0.00207635	GSL_2_silva_mapped_renamed	Bacteria;Firmicutes;Clostridia;Christensenellales;Christensenellaceae;Christensenellaceae R-7 group;
42	14	1	57	0.00207635	GSL_2_silva_mapped_renamed	Bacteria;Firmicutes;Clostridia;Clostridiales;Caloramatoraceae;Fonticella;
18	20	16	54	0.00196707	GSL_2_silva_mapped_renamed	Bacteria;Proteobacteria;Gammaproteobacteria;Burkholderiales;Gallionellaceae;Candidatus Nitrotoga;
29	19	1	49	0.00178493	GSL_2_silva_mapped_renamed	Bacteria;Bacteroidota;Bacteroidia;Bacteroidales;Paludibacteraceae;Paludibacter;
32	11	6	49	0.00178493	GSL_2_silva_mapped_renamed	Bacteria;Firmicutes;Negativicutes;Veillonellales-Selenomonadales;Sporomusaceae;Anaerosporomusa;
26	18	2	46	0.00167565	GSL_2_silva_mapped_renamed	Bacteria;Bacteroidota;Bacteroidia;Chitinophagales;Chitinophagaceae;Sediminibacterium;
35	7	1	43	0.00156637	GSL_2_silva_mapped_renamed	Bacteria;Firmicutes;Clostridia;Lachnospirales;Lachnospiraceae;uncultured;
30	10	3	43	0.00156637	GSL_2_silva_mapped_renamed	Bacteria;Proteobacteria;Alphaproteobacteria;Sphingomonadales;Sphingomonadaceae;Sphingomonas;
20	19	2	41	0.00149352	GSL_2_silva_mapped_renamed	Bacteria;Bacteroidota;Bacteroidia;Bacteroidales;Williamwhitmaniaceae;Blvii28 wastewater-sludge group;
6	13	20	39	0.00142066	GSL_2_silva_mapped_renamed	Bacteria;Campylobacterota;Campylobacteria;Campylobacterales;Arcobacteraceae;Pseudarcobacter;
25	11	3	39	0.00142066	GSL_2_silva_mapped_renamed	Bacteria;Desulfobacterota;Desulfuromonadia;Bradymonadales;
25	9	4	38	0.00138423	GSL_2_silva_mapped_renamed	Bacteria;Halanaerobiaeota;Halanaerobiia;Halanaerobiales;Halobacteroidaceae;uncultured;
25	10	2	37	0.00134781	GSL_2_silva_mapped_renamed	Bacteria;Proteobacteria;Alphaproteobacteria;Ferrovibrionales;Ferrovibrionaceae;Ferrovibrio;
25	11	0	36	0.00131138	GSL_2_silva_mapped_renamed	Bacteria;Bdellovibrionota;Oligoflexia;Oligoflexales;Oligoflexaceae;uncultured;
25	8	3	36	0.00131138	GSL_2_silva_mapped_renamed	Bacteria;Proteobacteria;Gammaproteobacteria;Burkholderiales;TRA3-20;
24	10	0	34	0.00123853	GSL_2_silva_mapped_renamed	Bacteria;Firmicutes;Negativicutes;Veillonellales-Selenomonadales;Sporomusaceae;Anaerospora;
21	11	2	34	0.00123853	GSL_2_silva_mapped_renamed	Bacteria;Myxococcota;Polyangia;Haliangiales;Haliangiaceae;Haliangium;
24	9	0	33	0.0012021	GSL_2_silva_mapped_renamed	Bacteria;Spirochaetota;Leptospirae;Leptospirales;Leptospiraceae;Leptospira;
22	10	0	32	0.00116567	GSL_2_silva_mapped_renamed	Bacteria;Bacteroidota;Bacteroidia;Sphingobacteriales;Sphingobacteriaceae;Pedobacter;
20	8	4	32	0.00116567	GSL_2_silva_mapped_renamed	Bacteria;Proteobacteria;Alphaproteobacteria;Caulobacterales;Caulobacteraceae;Phenylobacterium;
20	10	2	32	0.00116567	GSL_2_silva_mapped_renamed	Bacteria;Proteobacteria;Alphaproteobacteria;Sphingomonadales;Sphingomonadaceae;Novosphingobium;
5	20	6	31	0.00112924	GSL_2_silva_mapped_renamed	Bacteria;Proteobacteria;Gammaproteobacteria;Enterobacterales;Enterobacterales Incertae Sedis;Alkalimonas;
23	7	0	30	0.00109282	GSL_2_silva_mapped_renamed	Bacteria;Firmicutes;Desulfitobacteriia;Desulfitobacteriales;Desulfitobacteriaceae;Desulfosporosinus;
20	5	4	29	0.00105639	GSL_2_silva_mapped_renamed	Bacteria;Firmicutes;Clostridia;Lachnospirales;Lachnospiraceae;Herbinix;
20	9	0	29	0.00105639	GSL_2_silva_mapped_renamed	Bacteria;Proteobacteria;Alphaproteobacteria;Azospirillales;Azospirillaceae;Niveispirillum;
11	18	0	29	0.00105639	GSL_2_silva_mapped_renamed	Bacteria;Proteobacteria;Gammaproteobacteria;Burkholderiales;Gallionellaceae;Gallionella;
24	4	1	29	0.00105639	GSL_2_silva_mapped_renamed	Eukaryota;Discoba;Discicristata;Heterolobosea;Tetramitia;Naegleria;
1	12	15	28	0.00101996	GSL_2_silva_mapped_renamed	Bacteria;Proteobacteria;Gammaproteobacteria;Burkholderiales;Rhodocyclaceae;Quatrionicoccus;
19	4	3	26	0.000947108	GSL_2_silva_mapped_renamed	Bacteria;Verrucomicrobiota;Verrucomicrobiae;Verrucomicrobiales;Rubritaleaceae;Luteolibacter;
21	1	3	25	0.00091068	GSL_2_silva_mapped_renamed	Bacteria;Firmicutes;Clostridia;Monoglobales;Monoglobaceae;Monoglobus;
9	12	4	25	0.00091068	GSL_2_silva_mapped_renamed	Bacteria;Proteobacteria;Gammaproteobacteria;Burkholderiales;Rhodocyclaceae;Candidatus Accumulibacter;
19	2	2	23	0.000837826	GSL_2_silva_mapped_renamed	Bacteria;Proteobacteria;Alphaproteobacteria;Paracaedibacterales;Paracaedibacteraceae;uncultured;
15	7	1	23	0.000837826	GSL_2_silva_mapped_renamed	Bacteria;Proteobacteria;Alphaproteobacteria;Sphingomonadales;Sphingomonadaceae;Sphingosinicella;
17	4	2	23	0.000837826	GSL_2_silva_mapped_renamed	Bacteria;Proteobacteria;Gammaproteobacteria;Burkholderiales;Nitrosomonadaceae;oc32;
15	7	1	23	0.000837826	GSL_2_silva_mapped_renamed	Bacteria;Proteobacteria;Gammaproteobacteria;Pseudomonadales;Pseudomonadaceae;Pseudomonas;
4	14	5	23	0.000837826	GSL_2_silva_mapped_renamed	Eukaryota;SAR;Stramenopiles;Ochrophyta;Chrysophyceae;
21	1	0	22	0.000801399	GSL_2_silva_mapped_renamed	Bacteria;Firmicutes;Clostridia;Oscillospirales;[Eubacterium] coprostanoligenes group;
20	2	0	22	0.000801399	GSL_2_silva_mapped_renamed	Bacteria;Firmicutes;Clostridia;Thermincolales;Thermincolaceae;Thermincola;
17	5	0	22	0.000801399	GSL_2_silva_mapped_renamed	Bacteria;Spirochaetota;Spirochaetia;Spirochaetales;Spirochaetaceae;Treponema;
13	6	1	20	0.000728544	GSL_2_silva_mapped_renamed	Bacteria;Bacteroidota;Bacteroidia;Cytophagales;Cyclobacteriaceae;Algoriphagus;
16	4	0	20	0.000728544	GSL_2_silva_mapped_renamed	Bacteria;Proteobacteria;Gammaproteobacteria;Salinisphaerales;Solimonadaceae;Panacagrimonas;
8	11	0	19	0.000692117	GSL_2_silva_mapped_renamed	Bacteria;Desulfobacterota;Desulfuromonadia;Geobacterales;Geobacteraceae;Trichlorobacter;
14	2	3	19	0.000692117	GSL_2_silva_mapped_renamed	Bacteria;Proteobacteria;Alphaproteobacteria;Caulobacterales;Hyphomonadaceae;Hirschia;
8	8	2	18	0.00065569	GSL_2_silva_mapped_renamed	Bacteria;Proteobacteria;Gammaproteobacteria;Burkholderiales;Comamonadaceae;Methylibium;
12	6	0	18	0.00065569	GSL_2_silva_mapped_renamed	Bacteria;Proteobacteria;Gammaproteobacteria;Burkholderiales;Oxalobacteraceae;uncultured;
14	4	0	18	0.00065569	GSL_2_silva_mapped_renamed	Bacteria;Proteobacteria;Gammaproteobacteria;Pseudomonadales;Pseudohongiellaceae;Pseudohongiella;
13	4	0	17	0.000619263	GSL_2_silva_mapped_renamed	Bacteria;Proteobacteria;Gammaproteobacteria;Burkholderiales;Hydrogenophilaceae;Thiobacillus;
14	2	1	17	0.000619263	GSL_2_silva_mapped_renamed	Eukaryota;SAR;Rhizaria;Cercozoa;Glissomonadida;Allantion;
11	5	0	16	0.000582835	GSL_2_silva_mapped_renamed	Bacteria;Firmicutes;Bacilli;Erysipelotrichales;Erysipelotrichaceae;Erysipelothrix;
2	4	10	16	0.000582835	GSL_2_silva_mapped_renamed	Bacteria;Proteobacteria;Gammaproteobacteria;Burkholderiales;Comamonadaceae;Alicycliphilus;
4	7	5	16	0.000582835	GSL_2_silva_mapped_renamed	Bacteria;Proteobacteria;Gammaproteobacteria;Burkholderiales;Comamonadaceae;Pelomonas;
2	11	3	16	0.000582835	GSL_2_silva_mapped_renamed	Bacteria;Proteobacteria;Gammaproteobacteria;Burkholderiales;Comamonadaceae;Polaromonas;
2	9	5	16	0.000582835	GSL_2_silva_mapped_renamed	Bacteria;Proteobacteria;Gammaproteobacteria;Burkholderiales;Rhodocyclaceae;
6	8	2	16	0.000582835	GSL_2_silva_mapped_renamed	Bacteria;Proteobacteria;Gammaproteobacteria;Burkholderiales;Rhodocyclaceae;Sulfurisoma;
15	1	0	16	0.000582835	GSL_2_silva_mapped_renamed	Bacteria;Verrucomicrobiota;Verrucomicrobiae;Opitutales;Opitutaceae;Lacunisphaera;
15	0	0	15	0.000546408	GSL_2_silva_mapped_renamed	Bacteria;Firmicutes;Clostridia;Christensenellales;Christensenellaceae;uncultured;
3	9	3	15	0.000546408	GSL_2_silva_mapped_renamed	Bacteria;Proteobacteria;Gammaproteobacteria;Burkholderiales;Methylophilaceae;Candidatus Methylopumilus;
12	1	2	15	0.000546408	GSL_2_silva_mapped_renamed	Bacteria;Proteobacteria;Gammaproteobacteria;Steroidobacterales;Steroidobacteraceae;uncultured;
12	2	1	15	0.000546408	GSL_2_silva_mapped_renamed	Bacteria;Verrucomicrobiota;Verrucomicrobiae;Pedosphaerales;Pedosphaeraceae;DEV114;
10	3	1	14	0.000509981	GSL_2_silva_mapped_renamed	Bacteria;Bacteroidota;Bacteroidia;Cytophagales;Spirosomaceae;Runella;
11	3	0	14	0.000509981	GSL_2_silva_mapped_renamed	Bacteria;Firmicutes;BRH-c20a;
12	2	0	14	0.000509981	GSL_2_silva_mapped_renamed	Bacteria;Gemmatimonadota;Gemmatimonadetes;Gemmatimonadales;Gemmatimonadaceae;Gemmatimonas;
11	3	0	14	0.000509981	GSL_2_silva_mapped_renamed	Bacteria;Verrucomicrobiota;Verrucomicrobiae;Opitutales;Opitutaceae;Opitutus;
11	2	1	14	0.000509981	GSL_2_silva_mapped_renamed	Eukaryota;SAR;Rhizaria;Cercozoa;Glissomonadida;Heteromita;
5	7	1	13	0.000473554	GSL_2_silva_mapped_renamed	Bacteria;Proteobacteria;Alphaproteobacteria;Rickettsiales;Mitochondria;
7	6	0	13	0.000473554	GSL_2_silva_mapped_renamed	Bacteria;Proteobacteria;Gammaproteobacteria;Pseudomonadales;Moraxellaceae;Acinetobacter;
11	2	0	13	0.000473554	GSL_2_silva_mapped_renamed	Eukaryota;SAR;Rhizaria;Cercozoa;Thecofilosea;uncultured;
2	7	3	12	0.000437127	GSL_2_silva_mapped_renamed	Bacteria;Proteobacteria;Alphaproteobacteria;Rhizobiales;Rhizobiaceae;Hoeflea;
10	0	2	12	0.000437127	GSL_2_silva_mapped_renamed	Bacteria;Proteobacteria;Gammaproteobacteria;Burkholderiales;Nitrosomonadaceae;MND1;
1	7	4	12	0.000437127	GSL_2_silva_mapped_renamed	Bacteria;Proteobacteria;Gammaproteobacteria;Burkholderiales;Rhodocyclaceae;Azoarcus;
11	1	0	12	0.000437127	GSL_2_silva_mapped_renamed	Bacteria;Proteobacteria;Gammaproteobacteria;Diplorickettsiales;Diplorickettsiaceae;uncultured;
11	1	0	12	0.000437127	GSL_2_silva_mapped_renamed	Eukaryota;Discoba;Discicristata;Euglenozoa;Kinetoplastea;Metakinetoplastina;Neobodonida;Neobodo;
2	1	8	11	0.000400699	GSL_2_silva_mapped_renamed	Bacteria;Acidobacteriota;Blastocatellia;Blastocatellales;Blastocatellaceae;uncultured;
10	1	0	11	0.000400699	GSL_2_silva_mapped_renamed	Bacteria;Acidobacteriota;Vicinamibacteria;Vicinamibacterales;uncultured;
8	2	1	11	0.000400699	GSL_2_silva_mapped_renamed	Bacteria;Actinobacteriota;Actinobacteria;Corynebacteriales;Corynebacteriaceae;Corynebacterium;
8	3	0	11	0.000400699	GSL_2_silva_mapped_renamed	Bacteria;Firmicutes;Clostridia;Gracilibacteraceae;uncultured;
11	0	0	11	0.000400699	GSL_2_silva_mapped_renamed	Bacteria;Proteobacteria;Alphaproteobacteria;Sphingomonadales;Sphingomonadaceae;Sphingopyxis;
9	2	0	11	0.000400699	GSL_2_silva_mapped_renamed	Bacteria;Verrucomicrobiota;Verrucomicrobiae;Pedosphaerales;Pedosphaeraceae;DEV008;
10	0	0	10	0.000364272	GSL_2_silva_mapped_renamed	Bacteria;Firmicutes;Clostridia;Clostridia vadinBB60 group;
7	3	0	10	0.000364272	GSL_2_silva_mapped_renamed	Bacteria;Firmicutes;Clostridia;Lachnospirales;Lachnospiraceae;
10	0	0	10	0.000364272	GSL_2_silva_mapped_renamed	Bacteria;Firmicutes;Clostridia;Oscillospirales;UCG-010;
1	2	7	10	0.000364272	GSL_2_silva_mapped_renamed	Bacteria;Firmicutes;Clostridia;Peptostreptococcales-Tissierellales;Anaerovoracaceae;[Eubacterium] saphenum group;
7	1	2	10	0.000364272	GSL_2_silva_mapped_renamed	Bacteria;Firmicutes;Desulfotomaculia;Desulfotomaculales;Desulfotomaculaceae;Desulfofarcimen;
8	2	0	10	0.000364272	GSL_2_silva_mapped_renamed	Bacteria;Firmicutes;Negativicutes;Veillonellales-Selenomonadales;Sporomusaceae;Pelosinus;
8	2	0	10	0.000364272	GSL_2_silva_mapped_renamed	Bacteria;Proteobacteria;Alphaproteobacteria;Rhodospirillales;Rhodospirillaceae;uncultured;
8	2	0	10	0.000364272	GSL_2_silva_mapped_renamed	Bacteria;Proteobacteria;Alphaproteobacteria;Rickettsiales;SM2D12;
2	5	3	10	0.000364272	GSL_2_silva_mapped_renamed	Bacteria;Proteobacteria;Alphaproteobacteria;uncultured;
3	7	0	10	0.000364272	GSL_2_silva_mapped_renamed	Bacteria;Proteobacteria;Gammaproteobacteria;Burkholderiales;Comamonadaceae;Delftia;
6	2	2	10	0.000364272	GSL_2_silva_mapped_renamed	Bacteria;Proteobacteria;Gammaproteobacteria;Pseudomonadales;Spongiibacteraceae;BD1-7 clade;
9	0	0	9	0.000327845	GSL_2_silva_mapped_renamed	Bacteria;Bacteroidota;Bacteroidia;Bacteroidales;Prolixibacteraceae;BSV13;
5	2	2	9	0.000327845	GSL_2_silva_mapped_renamed	Bacteria;Bacteroidota;Bacteroidia;Bacteroidales;Prolixibacteraceae;uncultured;
8	0	1	9	0.000327845	GSL_2_silva_mapped_renamed	Bacteria;Bacteroidota;Bacteroidia;Chitinophagales;Saprospiraceae;uncultured;
6	2	1	9	0.000327845	GSL_2_silva_mapped_renamed	Bacteria;Bacteroidota;Bacteroidia;Cytophagales;Spirosomaceae;Dyadobacter;
1	4	4	9	0.000327845	GSL_2_silva_mapped_renamed	Bacteria;Bacteroidota;Bacteroidia;Flavobacteriales;Flavobacteriaceae;Joostella;
7	2	0	9	0.000327845	GSL_2_silva_mapped_renamed	Bacteria;Firmicutes;Clostridia;Lachnospirales;Lachnospiraceae;Anaerocolumna;
8	0	1	9	0.000327845	GSL_2_silva_mapped_renamed	Bacteria;Firmicutes;Clostridia;Oscillospirales;Hungateiclostridiaceae;uncultured;
9	0	0	9	0.000327845	GSL_2_silva_mapped_renamed	Bacteria;Firmicutes;Negativicutes;Veillonellales-Selenomonadales;Sporomusaceae;Sporomusa;
1	8	0	9	0.000327845	GSL_2_silva_mapped_renamed	Bacteria;Proteobacteria;Gammaproteobacteria;Burkholderiales;Comamonadaceae;Ideonella;
3	4	2	9	0.000327845	GSL_2_silva_mapped_renamed	Bacteria;Proteobacteria;Gammaproteobacteria;Burkholderiales;Comamonadaceae;Ottowia;
8	0	0	8	0.000291418	GSL_2_silva_mapped_renamed	Bacteria;Firmicutes;Clostridia;Gracilibacteraceae;Lutispora;
7	0	1	8	0.000291418	GSL_2_silva_mapped_renamed	Bacteria;Proteobacteria;Alphaproteobacteria;Azospirillales;Azospirillaceae;Azospirillum;
7	1	0	8	0.000291418	GSL_2_silva_mapped_renamed	Bacteria;Proteobacteria;Alphaproteobacteria;Rhizobiales;Devosiaceae;Devosia;
1	3	4	8	0.000291418	GSL_2_silva_mapped_renamed	Bacteria;Proteobacteria;Alphaproteobacteria;Rhodospirillales;Magnetospirillaceae;Phaeospirillum;
7	1	0	8	0.000291418	GSL_2_silva_mapped_renamed	Bacteria;Proteobacteria;Gammaproteobacteria;Pseudomonadales;211ds20;
7	1	0	8	0.000291418	GSL_2_silva_mapped_renamed	Bacteria;Spirochaetota;Leptospirae;Leptospirales;Leptospiraceae;Turneriella;
5	0	2	7	0.000254991	GSL_2_silva_mapped_renamed	Bacteria;Bacteroidota;Bacteroidia;Bacteroidales;Paludibacteraceae;uncultured;
6	0	1	7	0.000254991	GSL_2_silva_mapped_renamed	Bacteria;Firmicutes;Clostridia;Clostridiales;Oxobacteraceae;Oxobacter;
6	1	0	7	0.000254991	GSL_2_silva_mapped_renamed	Bacteria;Gemmatimonadota;Gemmatimonadetes;Gemmatimonadales;Gemmatimonadaceae;uncultured;
7	0	0	7	0.000254991	GSL_2_silva_mapped_renamed	Bacteria;Planctomycetota;Planctomycetes;Planctomycetales;Schlesneriaceae;Planctopirus;
5	1	1	7	0.000254991	GSL_2_silva_mapped_renamed	Bacteria;Proteobacteria;Alphaproteobacteria;Acetobacterales;Acetobacteraceae;uncultured;
7	0	0	7	0.000254991	GSL_2_silva_mapped_renamed	Bacteria;Proteobacteria;Alphaproteobacteria;Rhizobiales;Rhizobiaceae;Allorhizobium-Neorhizobium-Pararhizobium-Rhizobium;
5	0	2	7	0.000254991	GSL_2_silva_mapped_renamed	Bacteria;Proteobacteria;Gammaproteobacteria;Burkholderiales;B1-7BS;
1	5	1	7	0.000254991	GSL_2_silva_mapped_renamed	Bacteria;Proteobacteria;Gammaproteobacteria;Burkholderiales;Comamonadaceae;Hylemonella;
5	2	0	7	0.000254991	GSL_2_silva_mapped_renamed	Bacteria;Verrucomicrobiota;Verrucomicrobiae;Pedosphaerales;Pedosphaeraceae;
7	0	0	7	0.000254991	GSL_2_silva_mapped_renamed	Bacteria;Verrucomicrobiota;Verrucomicrobiae;Pedosphaerales;Pedosphaeraceae;RS25G;
3	2	1	6	0.000218563	GSL_2_silva_mapped_renamed	Bacteria;Bacteroidota;Bacteroidia;Sphingobacteriales;Sphingobacteriaceae;uncultured;
6	0	0	6	0.000218563	GSL_2_silva_mapped_renamed	Bacteria;Firmicutes;Bacilli;Bacillales;Planococcaceae;Lysinibacillus;
6	0	0	6	0.000218563	GSL_2_silva_mapped_renamed	Bacteria;Firmicutes;Syntrophomonadia;Syntrophomonadales;Syntrophomonadaceae;Syntrophomonas;
4	0	2	6	0.000218563	GSL_2_silva_mapped_renamed	Bacteria;Proteobacteria;Alphaproteobacteria;Azospirillales;Azospirillales Incertae Sedis;Stella;
6	0	0	6	0.000218563	GSL_2_silva_mapped_renamed	Bacteria;Proteobacteria;Alphaproteobacteria;Rhizobiales;Rhizobiaceae;Mesorhizobium;
5	1	0	6	0.000218563	GSL_2_silva_mapped_renamed	Bacteria;Proteobacteria;Alphaproteobacteria;Rhizobiales;Rhizobiaceae;Shinella;
6	0	0	6	0.000218563	GSL_2_silva_mapped_renamed	Eukaryota;Discoba;Discicristata;Euglenozoa;Kinetoplastea;Metakinetoplastina;Neobodonida;Rhynchomonas;
5	0	0	5	0.000182136	GSL_2_silva_mapped_renamed	Bacteria;Acidobacteriota;Vicinamibacteria;Vicinamibacterales;Vicinamibacteraceae;
2	2	1	5	0.000182136	GSL_2_silva_mapped_renamed	Bacteria;Firmicutes;Clostridia;Clostridiales;Caloramatoraceae;uncultured;
5	0	0	5	0.000182136	GSL_2_silva_mapped_renamed	Bacteria;Firmicutes;Clostridia;Clostridiales;Clostridiaceae;Clostridium sensu stricto 10;
5	0	0	5	0.000182136	GSL_2_silva_mapped_renamed	Bacteria;Firmicutes;Clostridia;Oscillospirales;Hungateiclostridiaceae;HN-HF0106;
4	1	0	5	0.000182136	GSL_2_silva_mapped_renamed	Bacteria;Firmicutes;Clostridia;Peptococcales;Peptococcaceae;uncultured;
3	1	1	5	0.000182136	GSL_2_silva_mapped_renamed	Bacteria;Firmicutes;Desulfitobacteriia;Desulfitobacteriales;uncultured;
5	0	0	5	0.000182136	GSL_2_silva_mapped_renamed	Bacteria;Firmicutes;Negativicutes;Veillonellales-Selenomonadales;Sporomusaceae;uncultured;
5	0	0	5	0.000182136	GSL_2_silva_mapped_renamed	Bacteria;Proteobacteria;Alphaproteobacteria;Rhodobacterales;Rhodobacteraceae;uncultured;
2	1	2	5	0.000182136	GSL_2_silva_mapped_renamed	Bacteria;Proteobacteria;Gammaproteobacteria;Burkholderiales;Comamonadaceae;
2	1	2	5	0.000182136	GSL_2_silva_mapped_renamed	Bacteria;Proteobacteria;Gammaproteobacteria;Burkholderiales;Comamonadaceae;Caenimonas;
1	2	2	5	0.000182136	GSL_2_silva_mapped_renamed	Bacteria;Proteobacteria;Gammaproteobacteria;Burkholderiales;Comamonadaceae;Ramlibacter;
3	1	1	5	0.000182136	GSL_2_silva_mapped_renamed	Bacteria;Proteobacteria;Gammaproteobacteria;Burkholderiales;Comamonadaceae;Rubrivivax;
3	1	1	5	0.000182136	GSL_2_silva_mapped_renamed	Bacteria;Proteobacteria;Gammaproteobacteria;Burkholderiales;Comamonadaceae;Xylophilus;
3	2	0	5	0.000182136	GSL_2_silva_mapped_renamed	Bacteria;Proteobacteria;Gammaproteobacteria;Burkholderiales;Sulfuricellaceae;Sulfuricella;
3	2	0	5	0.000182136	GSL_2_silva_mapped_renamed	Bacteria;Proteobacteria;Gammaproteobacteria;Salinisphaerales;Solimonadaceae;
3	0	2	5	0.000182136	GSL_2_silva_mapped_renamed	Bacteria;Verrucomicrobiota;Verrucomicrobiae;Verrucomicrobiales;Verrucomicrobiaceae;Brevifollis;
5	0	0	5	0.000182136	GSL_2_silva_mapped_renamed	Eukaryota;Amorphea;Obazoa;Opisthokonta;Holozoa;Choanozoa;Choanoflagellata;Choanoflagellida;Craspedida;Codosigidae;Freshwater Choanoflagellates 1;
5	0	0	5	0.000182136	GSL_2_silva_mapped_renamed	Eukaryota;SAR;Alveolata;Ciliophora;Intramacronucleata;Conthreep;Colpodea;Colpodida;
4	0	0	4	0.000145709	GSL_2_silva_mapped_renamed	Bacteria;Actinobacteriota;Actinobacteria;Micrococcales;Microbacteriaceae;Microbacterium;
2	2	0	4	0.000145709	GSL_2_silva_mapped_renamed	Bacteria;Bacteroidota;Bacteroidia;Bacteroidales;Bacteroidetes vadinHA17;
2	0	2	4	0.000145709	GSL_2_silva_mapped_renamed	Bacteria;Chloroflexi;Anaerolineae;Anaerolineales;Anaerolineaceae;UTCFX1;
4	0	0	4	0.000145709	GSL_2_silva_mapped_renamed	Bacteria;Firmicutes;Bacilli;Exiguobacterales;Exiguobacteraceae;Exiguobacterium;
3	1	0	4	0.000145709	GSL_2_silva_mapped_renamed	Bacteria;Firmicutes;Bacilli;RF39;
4	0	0	4	0.000145709	GSL_2_silva_mapped_renamed	Bacteria;Firmicutes;Clostridia;Clostridiales;Clostridiaceae;Clostridium sensu stricto 8;
4	0	0	4	0.000145709	GSL_2_silva_mapped_renamed	Bacteria;Firmicutes;Clostridia;Lachnospirales;Lachnospiraceae;Lachnospiraceae NC2004 group;
4	0	0	4	0.000145709	GSL_2_silva_mapped_renamed	Bacteria;Firmicutes;Clostridia;Oscillospirales;Oscillospiraceae;Sporobacter;
4	0	0	4	0.000145709	GSL_2_silva_mapped_renamed	Bacteria;Firmicutes;Clostridia;Oscillospirales;uncultured;
3	1	0	4	0.000145709	GSL_2_silva_mapped_renamed	Bacteria;Firmicutes;Desulfitobacteriia;Desulfitobacteriales;Syntrophobotulaceae;Dehalobacter;
4	0	0	4	0.000145709	GSL_2_silva_mapped_renamed	Bacteria;Firmicutes;Limnochordia;Limnochordales;Limnochordaceae;
3	0	1	4	0.000145709	GSL_2_silva_mapped_renamed	Bacteria;Firmicutes;uncultured;
1	3	0	4	0.000145709	GSL_2_silva_mapped_renamed	Bacteria;Proteobacteria;Alphaproteobacteria;Azospirillales;Azospirillaceae;
4	0	0	4	0.000145709	GSL_2_silva_mapped_renamed	Bacteria;Proteobacteria;Alphaproteobacteria;Rhizobiales;Beijerinckiaceae;Bosea;
4	0	0	4	0.000145709	GSL_2_silva_mapped_renamed	Bacteria;Proteobacteria;Alphaproteobacteria;Rhizobiales;Hyphomicrobiaceae;Hyphomicrobium;
3	1	0	4	0.000145709	GSL_2_silva_mapped_renamed	Bacteria;Proteobacteria;Alphaproteobacteria;Sphingomonadales;Sphingomonadaceae;Sphingobium;
3	0	1	4	0.000145709	GSL_2_silva_mapped_renamed	Bacteria;Proteobacteria;Alphaproteobacteria;Sphingomonadales;Sphingomonadaceae;Sphingorhabdus;
4	0	0	4	0.000145709	GSL_2_silva_mapped_renamed	Bacteria;Proteobacteria;Gammaproteobacteria;Burkholderiales;Burkholderiaceae;Lautropia;
4	0	0	4	0.000145709	GSL_2_silva_mapped_renamed	Bacteria;Proteobacteria;Gammaproteobacteria;Burkholderiales;Comamonadaceae;Pseudorhodoferax;
3	1	0	4	0.000145709	GSL_2_silva_mapped_renamed	Bacteria;Proteobacteria;Gammaproteobacteria;Burkholderiales;Methylophilaceae;uncultured;
4	0	0	4	0.000145709	GSL_2_silva_mapped_renamed	Bacteria;Proteobacteria;Gammaproteobacteria;Burkholderiales;Oxalobacteraceae;Massilia;
3	1	0	4	0.000145709	GSL_2_silva_mapped_renamed	Bacteria;Proteobacteria;Gammaproteobacteria;Burkholderiales;Oxalobacteraceae;Noviherbaspirillum;
4	0	0	4	0.000145709	GSL_2_silva_mapped_renamed	Bacteria;Verrucomicrobiota;Verrucomicrobiae;Opitutales;Opitutaceae;Cephaloticoccus;
4	0	0	4	0.000145709	GSL_2_silva_mapped_renamed	Eukaryota;Amorphea;Amoebozoa;Discosea;Longamoebia;Centramoebida;Acanthamoeba;
2	0	1	3	0.000109282	GSL_2_silva_mapped_renamed	Bacteria;Acidobacteriota;Holophagae;Holophagales;Holophagaceae;Holophaga;
3	0	0	3	0.000109282	GSL_2_silva_mapped_renamed	Bacteria;Actinobacteriota;Thermoleophilia;Gaiellales;Gaiellaceae;Gaiella;
2	1	0	3	0.000109282	GSL_2_silva_mapped_renamed	Bacteria;Firmicutes;Clostridia;Clostridiales;Clostridiaceae;Clostridium sensu stricto 12;
2	1	0	3	0.000109282	GSL_2_silva_mapped_renamed	Bacteria;Firmicutes;Clostridia;Lachnospirales;uncultured;
1	1	1	3	0.000109282	GSL_2_silva_mapped_renamed	Bacteria;Firmicutes;Clostridia;Oscillospirales;Hungateiclostridiaceae;Anaerobacterium;
3	0	0	3	0.000109282	GSL_2_silva_mapped_renamed	Bacteria;Firmicutes;Clostridia;Oscillospirales;Oscillospiraceae;NK4A214 group;
3	0	0	3	0.000109282	GSL_2_silva_mapped_renamed	Bacteria;Firmicutes;Clostridia;Peptostreptococcales-Tissierellales;Anaerovoracaceae;uncultured;
2	1	0	3	0.000109282	GSL_2_silva_mapped_renamed	Bacteria;Firmicutes;Clostridia;uncultured;
3	0	0	3	0.000109282	GSL_2_silva_mapped_renamed	Bacteria;Firmicutes;Desulfitobacteriia;Desulfitobacteriales;Desulfitobacteriaceae;Desulfitobacterium;
3	0	0	3	0.000109282	GSL_2_silva_mapped_renamed	Bacteria;Firmicutes;Limnochordia;Hydrogenispora;
3	0	0	3	0.000109282	GSL_2_silva_mapped_renamed	Bacteria;Firmicutes;Symbiobacteriia;Symbiobacteriales;Symbiobacteraceae;Symbiobacterium;
2	0	1	3	0.000109282	GSL_2_silva_mapped_renamed	Bacteria;Nitrospirota;4-29-1;
3	0	0	3	0.000109282	GSL_2_silva_mapped_renamed	Bacteria;Planctomycetota;Planctomycetes;Pirellulales;Pirellulaceae;Pirellula;
3	0	0	3	0.000109282	GSL_2_silva_mapped_renamed	Bacteria;Planctomycetota;Planctomycetes;Planctomycetales;Rubinisphaeraceae;uncultured;
3	0	0	3	0.000109282	GSL_2_silva_mapped_renamed	Bacteria;Planctomycetota;Planctomycetes;Planctomycetales;uncultured;
3	0	0	3	0.000109282	GSL_2_silva_mapped_renamed	Bacteria;Proteobacteria;Alphaproteobacteria;Caulobacterales;Caulobacteraceae;uncultured;
3	0	0	3	0.000109282	GSL_2_silva_mapped_renamed	Bacteria;Proteobacteria;Alphaproteobacteria;Reyranellales;Reyranellaceae;Reyranella;
2	1	0	3	0.000109282	GSL_2_silva_mapped_renamed	Bacteria;Proteobacteria;Alphaproteobacteria;Rhizobiales;Labraceae;Labrys;
3	0	0	3	0.000109282	GSL_2_silva_mapped_renamed	Bacteria;Proteobacteria;Alphaproteobacteria;Rhodobacterales;Rhodobacteraceae;Pseudorhodobacter;
1	1	1	3	0.000109282	GSL_2_silva_mapped_renamed	Bacteria;Proteobacteria;Alphaproteobacteria;Sphingomonadales;Sphingomonadaceae;Altererythrobacter;
2	1	0	3	0.000109282	GSL_2_silva_mapped_renamed	Bacteria;Proteobacteria;Alphaproteobacteria;Sphingomonadales;Sphingomonadaceae;Ellin6055;
1	2	0	3	0.000109282	GSL_2_silva_mapped_renamed	Bacteria;Proteobacteria;Gammaproteobacteria;Burkholderiales;Methylophilaceae;Methylobacillus;
1	2	0	3	0.000109282	GSL_2_silva_mapped_renamed	Bacteria;Proteobacteria;Gammaproteobacteria;Burkholderiales;Oxalobacteraceae;Oxalobacter;
3	0	0	3	0.000109282	GSL_2_silva_mapped_renamed	Bacteria;Proteobacteria;Gammaproteobacteria;Burkholderiales;Sutterellaceae;uncultured;
3	0	0	3	0.000109282	GSL_2_silva_mapped_renamed	Bacteria;Proteobacteria;Gammaproteobacteria;Pseudomonadales;Pseudohongiellaceae;BIyi10;
2	1	0	3	0.000109282	GSL_2_silva_mapped_renamed	Eukaryota;SAR;Rhizaria;Cercozoa;
1	1	0	2	7.28544e-05	GSL_2_silva_mapped_renamed	Archaea;Halobacterota;Methanomicrobia;Methanomicrobiales;Methanoregulaceae;Methanoregula;
1	1	0	2	7.28544e-05	GSL_2_silva_mapped_renamed	Archaea;Halobacterota;Methanosarcinia;Methanosarciniales;Methanosarcinaceae;Methanimicrococcus;
2	0	0	2	7.28544e-05	GSL_2_silva_mapped_renamed	Bacteria;Acidobacteriota;Acidobacteriae;Paludibaculum;
1	1	0	2	7.28544e-05	GSL_2_silva_mapped_renamed	Bacteria;Actinobacteriota;Acidimicrobiia;Microtrichales;uncultured;
1	0	1	2	7.28544e-05	GSL_2_silva_mapped_renamed	Bacteria;Bacteroidota;Bacteroidia;Bacteroidales;Bacteroidetes BD2-2;
2	0	0	2	7.28544e-05	GSL_2_silva_mapped_renamed	Bacteria;Bacteroidota;Bacteroidia;Bacteroidales;SB-5;
2	0	0	2	7.28544e-05	GSL_2_silva_mapped_renamed	Bacteria;Bacteroidota;Bacteroidia;Bacteroidales;Tannerellaceae;Parabacteroides;
2	0	0	2	7.28544e-05	GSL_2_silva_mapped_renamed	Bacteria;Bacteroidota;Bacteroidia;Chitinophagales;37-13;
2	0	0	2	7.28544e-05	GSL_2_silva_mapped_renamed	Bacteria;Campylobacterota;Campylobacteria;Campylobacterales;Sulfurovaceae;Sulfurovum;
2	0	0	2	7.28544e-05	GSL_2_silva_mapped_renamed	Bacteria;Chloroflexi;Anaerolineae;Anaerolineales;Anaerolineaceae;Longilinea;
2	0	0	2	7.28544e-05	GSL_2_silva_mapped_renamed	Bacteria;Desulfobacterota;Desulfobacteria;Desulfobacterales;Desulfosarcinaceae;Sva0081 sediment group;
2	0	0	2	7.28544e-05	GSL_2_silva_mapped_renamed	Bacteria;Desulfobacterota;Desulfobulbia;Desulfobulbales;Desulfocapsaceae;Desulfocapsa;
2	0	0	2	7.28544e-05	GSL_2_silva_mapped_renamed	Bacteria;Desulfobacterota;Syntrophia;Syntrophales;uncultured;
2	0	0	2	7.28544e-05	GSL_2_silva_mapped_renamed	Bacteria;Firmicutes;Bacilli;Bacillales;Bacillaceae;Bacillus;
2	0	0	2	7.28544e-05	GSL_2_silva_mapped_renamed	Bacteria;Firmicutes;Clostridia;Clostridia UCG-014;
2	0	0	2	7.28544e-05	GSL_2_silva_mapped_renamed	Bacteria;Firmicutes;Clostridia;Clostridiales;Clostridiaceae;Clostridium sensu stricto 13;
1	0	1	2	7.28544e-05	GSL_2_silva_mapped_renamed	Bacteria;Firmicutes;Clostridia;Lachnospirales;Lachnospiraceae;Abyssivirga;
1	1	0	2	7.28544e-05	GSL_2_silva_mapped_renamed	Bacteria;Firmicutes;Clostridia;Lachnospirales;Lachnospiraceae;Lachnospiraceae UCG-008;
2	0	0	2	7.28544e-05	GSL_2_silva_mapped_renamed	Bacteria;Firmicutes;Clostridia;Oscillospirales;Butyricicoccaceae;UCG-009;
2	0	0	2	7.28544e-05	GSL_2_silva_mapped_renamed	Bacteria;Firmicutes;Clostridia;Oscillospirales;Ethanoligenenaceae;Acetanaerobacterium;
2	0	0	2	7.28544e-05	GSL_2_silva_mapped_renamed	Bacteria;Firmicutes;Clostridia;Oscillospirales;Oscillospiraceae;Papillibacter;
2	0	0	2	7.28544e-05	GSL_2_silva_mapped_renamed	Bacteria;Firmicutes;Clostridia;Oscillospirales;Ruminococcaceae;Candidatus Soleaferrea;
2	0	0	2	7.28544e-05	GSL_2_silva_mapped_renamed	Bacteria;Firmicutes;Clostridia;Oscillospirales;Ruminococcaceae;Ruminococcus;
1	1	0	2	7.28544e-05	GSL_2_silva_mapped_renamed	Bacteria;Firmicutes;Clostridia;Oscillospirales;Ruminococcaceae;uncultured;
2	0	0	2	7.28544e-05	GSL_2_silva_mapped_renamed	Bacteria;Firmicutes;Clostridia;Peptostreptococcales-Tissierellales;Peptostreptococcaceae;Romboutsia;
2	0	0	2	7.28544e-05	GSL_2_silva_mapped_renamed	Bacteria;Firmicutes;Clostridia;Peptostreptococcales-Tissierellales;uncultured;
1	1	0	2	7.28544e-05	GSL_2_silva_mapped_renamed	Bacteria;Firmicutes;Desulfitobacteriia;Desulfitobacteriales;Syntrophobotulaceae;Candidatus Dichloromethanomonas;
1	1	0	2	7.28544e-05	GSL_2_silva_mapped_renamed	Bacteria;Firmicutes;Negativicutes;Veillonellales-Selenomonadales;uncultured;
2	0	0	2	7.28544e-05	GSL_2_silva_mapped_renamed	Bacteria;Firmicutes;Syntrophomonadia;Syntrophomonadales;Syntrophomonadaceae;uncultured;
2	0	0	2	7.28544e-05	GSL_2_silva_mapped_renamed	Bacteria;Firmicutes;Thermoanaerobacteria;Thermoanaerobacterales;SRB2;
2	0	0	2	7.28544e-05	GSL_2_silva_mapped_renamed	Bacteria;MBNT15;
2	0	0	2	7.28544e-05	GSL_2_silva_mapped_renamed	Bacteria;Patescibacteria;Saccharimonadia;Saccharimonadales;
2	0	0	2	7.28544e-05	GSL_2_silva_mapped_renamed	Bacteria;Planctomycetota;Phycisphaerae;Phycisphaerales;AKAU3564 sediment group;
2	0	0	2	7.28544e-05	GSL_2_silva_mapped_renamed	Bacteria;Planctomycetota;Phycisphaerae;Tepidisphaerales;WD2101 soil group;
2	0	0	2	7.28544e-05	GSL_2_silva_mapped_renamed	Bacteria;Planctomycetota;Planctomycetes;Gemmatales;Gemmataceae;uncultured;
1	0	1	2	7.28544e-05	GSL_2_silva_mapped_renamed	Bacteria;Proteobacteria;Alphaproteobacteria;Acetobacterales;Acetobacteraceae;Rhodovastum;
2	0	0	2	7.28544e-05	GSL_2_silva_mapped_renamed	Bacteria;Proteobacteria;Alphaproteobacteria;Micropepsales;Micropepsaceae;uncultured;
2	0	0	2	7.28544e-05	GSL_2_silva_mapped_renamed	Bacteria;Proteobacteria;Alphaproteobacteria;Rhizobiales;Rhizobiales Incertae Sedis;Bauldia;
1	1	0	2	7.28544e-05	GSL_2_silva_mapped_renamed	Bacteria;Proteobacteria;Alphaproteobacteria;Rhizobiales;Rhizobiales Incertae Sedis;Nordella;
1	1	0	2	7.28544e-05	GSL_2_silva_mapped_renamed	Bacteria;Proteobacteria;Alphaproteobacteria;Rhodobacterales;Rhodobacteraceae;Falsirhodobacter;
1	1	0	2	7.28544e-05	GSL_2_silva_mapped_renamed	Bacteria;Proteobacteria;Alphaproteobacteria;Rhodobacterales;Rhodobacteraceae;Rhodobacter;
2	0	0	2	7.28544e-05	GSL_2_silva_mapped_renamed	Bacteria;Proteobacteria;Alphaproteobacteria;Rickettsiales;Rickettsiaceae;uncultured;
1	1	0	2	7.28544e-05	GSL_2_silva_mapped_renamed	Bacteria;Proteobacteria;Gammaproteobacteria;Burkholderiales;Burkholderiaceae;Burkholderia-Caballeronia-Paraburkholderia;
2	0	0	2	7.28544e-05	GSL_2_silva_mapped_renamed	Bacteria;Proteobacteria;Gammaproteobacteria;Burkholderiales;Nitrosomonadaceae;uncultured;
1	0	1	2	7.28544e-05	GSL_2_silva_mapped_renamed	Bacteria;Proteobacteria;Gammaproteobacteria;Burkholderiales;Rhodocyclaceae;Thauera;
1	1	0	2	7.28544e-05	GSL_2_silva_mapped_renamed	Bacteria;Proteobacteria;Gammaproteobacteria;Enterobacterales;Alteromonadaceae;Alteromonas;
2	0	0	2	7.28544e-05	GSL_2_silva_mapped_renamed	Bacteria;Proteobacteria;Gammaproteobacteria;Ga0077536;
2	0	0	2	7.28544e-05	GSL_2_silva_mapped_renamed	Bacteria;Proteobacteria;Gammaproteobacteria;Pseudomonadales;Moraxellaceae;uncultured;
2	0	0	2	7.28544e-05	GSL_2_silva_mapped_renamed	Bacteria;Proteobacteria;Gammaproteobacteria;Pseudomonadales;Porticoccaceae;Porticoccus;
1	1	0	2	7.28544e-05	GSL_2_silva_mapped_renamed	Bacteria;Proteobacteria;Gammaproteobacteria;Pseudomonadales;Pseudomonadaceae;
2	0	0	2	7.28544e-05	GSL_2_silva_mapped_renamed	Bacteria;Proteobacteria;Gammaproteobacteria;R7C24;
2	0	0	2	7.28544e-05	GSL_2_silva_mapped_renamed	Bacteria;Proteobacteria;Gammaproteobacteria;Salinisphaerales;Solimonadaceae;Nevskia;
2	0	0	2	7.28544e-05	GSL_2_silva_mapped_renamed	Bacteria;SAR324 clade(Marine group B);
2	0	0	2	7.28544e-05	GSL_2_silva_mapped_renamed	Bacteria;Spirochaetota;Spirochaetia;Spirochaetales;Spirochaetaceae;Spirochaeta 2;
2	0	0	2	7.28544e-05	GSL_2_silva_mapped_renamed	Eukaryota;SAR;Alveolata;Ciliophora;Intramacronucleata;Conthreep;Colpodea;Colpodida;Colpoda;
1	1	0	2	7.28544e-05	GSL_2_silva_mapped_renamed	Eukaryota;SAR;Rhizaria;Cercozoa;Glissomonadida;
1	1	0	2	7.28544e-05	GSL_2_silva_mapped_renamed	Eukaryota;SAR;Rhizaria;Cercozoa;uncultured;
1	0	0	1	3.64272e-05	GSL_2_silva_mapped_renamed	Archaea;Crenarchaeota;Bathyarchaeia;
1	0	0	1	3.64272e-05	GSL_2_silva_mapped_renamed	Archaea;Thermoplasmatota;Thermoplasmata;Methanomassiliicoccales;Methanomassiliicoccaceae;uncultured;
1	0	0	1	3.64272e-05	GSL_2_silva_mapped_renamed	Bacteria;Acidobacteriota;Subgroup 18;
1	0	0	1	3.64272e-05	GSL_2_silva_mapped_renamed	Bacteria;Actinobacteriota;Actinobacteria;Micrococcales;Microbacteriaceae;Clavibacter;
1	0	0	1	3.64272e-05	GSL_2_silva_mapped_renamed	Bacteria;Actinobacteriota;Actinobacteria;Micrococcales;Microbacteriaceae;uncultured;
1	0	0	1	3.64272e-05	GSL_2_silva_mapped_renamed	Bacteria;Actinobacteriota;Thermoleophilia;Gaiellales;uncultured;
1	0	0	1	3.64272e-05	GSL_2_silva_mapped_renamed	Bacteria;Bacteroidota;Bacteroidia;Bacteroidales;F082;
1	0	0	1	3.64272e-05	GSL_2_silva_mapped_renamed	Bacteria;Bacteroidota;Bacteroidia;Bacteroidales;Marinifilaceae;uncultured;
1	0	0	1	3.64272e-05	GSL_2_silva_mapped_renamed	Bacteria;Bacteroidota;Bacteroidia;Bacteroidales;Rikenellaceae;uncultured;
1	0	0	1	3.64272e-05	GSL_2_silva_mapped_renamed	Bacteria;Bacteroidota;Bacteroidia;Chitinophagales;Chitinophagaceae;uncultured;
1	0	0	1	3.64272e-05	GSL_2_silva_mapped_renamed	Bacteria;Bacteroidota;Bacteroidia;Chitinophagales;Saprospiraceae;Lewinella;
1	0	0	1	3.64272e-05	GSL_2_silva_mapped_renamed	Bacteria;Bacteroidota;Bacteroidia;Flavobacteriales;Flavobacteriaceae;
1	0	0	1	3.64272e-05	GSL_2_silva_mapped_renamed	Bacteria;Bacteroidota;Bacteroidia;Flavobacteriales;Flavobacteriaceae;Actibacter;
1	0	0	1	3.64272e-05	GSL_2_silva_mapped_renamed	Bacteria;Bacteroidota;Bacteroidia;Sphingobacteriales;Sphingobacteriaceae;Mucilaginibacter;
1	0	0	1	3.64272e-05	GSL_2_silva_mapped_renamed	Bacteria;Campylobacterota;Campylobacteria;Campylobacterales;Sulfurimonadaceae;Sulfurimonas;
1	0	0	1	3.64272e-05	GSL_2_silva_mapped_renamed	Bacteria;Chloroflexi;Anaerolineae;RBG-13-54-9;
1	0	0	1	3.64272e-05	GSL_2_silva_mapped_renamed	Bacteria;Chloroflexi;Anaerolineae;SJA-15;
1	0	0	1	3.64272e-05	GSL_2_silva_mapped_renamed	Bacteria;Desulfobacterota;Desulfobaccia;Desulfobaccales;Desulfobaccaceae;Desulfobacca;
1	0	0	1	3.64272e-05	GSL_2_silva_mapped_renamed	Bacteria;Desulfobacterota;Desulfobacteria;Desulfobacterales;Desulfosarcinaceae;uncultured;
1	0	0	1	3.64272e-05	GSL_2_silva_mapped_renamed	Bacteria;Desulfobacterota;Desulfobulbia;Desulfobulbales;Desulfobulbaceae;uncultured;
1	0	0	1	3.64272e-05	GSL_2_silva_mapped_renamed	Bacteria;Desulfobacterota;Desulfobulbia;Desulfobulbales;uncultured;
1	0	0	1	3.64272e-05	GSL_2_silva_mapped_renamed	Bacteria;Desulfobacterota;Desulfuromonadia;Desulfuromonadales;Desulfuromonadaceae;
1	0	0	1	3.64272e-05	GSL_2_silva_mapped_renamed	Bacteria;Desulfobacterota;Desulfuromonadia;Geobacterales;Geobacteraceae;uncultured;
1	0	0	1	3.64272e-05	GSL_2_silva_mapped_renamed	Bacteria;Desulfobacterota;Syntrophia;Syntrophales;Syntrophaceae;Syntrophus;
1	0	0	1	3.64272e-05	GSL_2_silva_mapped_renamed	Bacteria;Desulfobacterota;Syntrophorhabdia;Syntrophorhabdales;Syntrophorhabdaceae;Syntrophorhabdus;
1	0	0	1	3.64272e-05	GSL_2_silva_mapped_renamed	Bacteria;Firmicutes;Clostridia;Caldicoprobacterales;Caldicoprobacteraceae;Caldicoprobacter;
1	0	0	1	3.64272e-05	GSL_2_silva_mapped_renamed	Bacteria;Firmicutes;Clostridia;Clostridiales;Caloramatoraceae;Caloramator;
1	0	0	1	3.64272e-05	GSL_2_silva_mapped_renamed	Bacteria;Firmicutes;Clostridia;Clostridiales;Clostridiaceae;Clostridium sensu stricto 9;
1	0	0	1	3.64272e-05	GSL_2_silva_mapped_renamed	Bacteria;Firmicutes;Clostridia;Clostridiales;uncultured;
1	0	0	1	3.64272e-05	GSL_2_silva_mapped_renamed	Bacteria;Firmicutes;Clostridia;Lachnospirales;Lachnospiraceae;Anaerosporobacter;
1	0	0	1	3.64272e-05	GSL_2_silva_mapped_renamed	Bacteria;Firmicutes;Clostridia;Lachnospirales;Lachnospiraceae;Epulopiscium;
1	0	0	1	3.64272e-05	GSL_2_silva_mapped_renamed	Bacteria;Firmicutes;Clostridia;Lachnospirales;Lachnospiraceae;Lachnoclostridium;
1	0	0	1	3.64272e-05	GSL_2_silva_mapped_renamed	Bacteria;Firmicutes;Clostridia;Lachnospirales;Lachnospiraceae;Lachnospiraceae NK4A136 group;
1	0	0	1	3.64272e-05	GSL_2_silva_mapped_renamed	Bacteria;Firmicutes;Clostridia;Lachnospirales;Lachnospiraceae;[Eubacterium] ventriosum group;
1	0	0	1	3.64272e-05	GSL_2_silva_mapped_renamed	Bacteria;Firmicutes;Clostridia;Oscillospirales;Butyricicoccaceae;UCG-008;
1	0	0	1	3.64272e-05	GSL_2_silva_mapped_renamed	Bacteria;Firmicutes;Clostridia;Oscillospirales;Hungateiclostridiaceae;
1	0	0	1	3.64272e-05	GSL_2_silva_mapped_renamed	Bacteria;Firmicutes;Clostridia;Oscillospirales;Oscillospiraceae;Flavonifractor;
1	0	0	1	3.64272e-05	GSL_2_silva_mapped_renamed	Bacteria;Firmicutes;Clostridia;Oscillospirales;Oscillospiraceae;Intestinimonas;
1	0	0	1	3.64272e-05	GSL_2_silva_mapped_renamed	Bacteria;Firmicutes;Clostridia;Oscillospirales;Ruminococcaceae;Incertae Sedis;
1	0	0	1	3.64272e-05	GSL_2_silva_mapped_renamed	Bacteria;Firmicutes;Clostridia;Oscillospirales;Ruminococcaceae;Negativibacillus;
1	0	0	1	3.64272e-05	GSL_2_silva_mapped_renamed	Bacteria;Firmicutes;Clostridia;Peptostreptococcales-Tissierellales;Anaerovoracaceae;
1	0	0	1	3.64272e-05	GSL_2_silva_mapped_renamed	Bacteria;Firmicutes;Clostridia;Peptostreptococcales-Tissierellales;Anaerovoracaceae;Family XIII AD3011 group;
1	0	0	1	3.64272e-05	GSL_2_silva_mapped_renamed	Bacteria;Firmicutes;Clostridia;Peptostreptococcales-Tissierellales;Anaerovoracaceae;[Eubacterium] nodatum group;
1	0	0	1	3.64272e-05	GSL_2_silva_mapped_renamed	Bacteria;Firmicutes;Clostridia;Peptostreptococcales-Tissierellales;Family XI;W5053;
1	0	0	1	3.64272e-05	GSL_2_silva_mapped_renamed	Bacteria;Firmicutes;Clostridia;Peptostreptococcales-Tissierellales;Peptostreptococcaceae;Paeniclostridium;
1	0	0	1	3.64272e-05	GSL_2_silva_mapped_renamed	Bacteria;Firmicutes;Clostridia;Peptostreptococcales-Tissierellales;Peptostreptococcaceae;Terrisporobacter;
1	0	0	1	3.64272e-05	GSL_2_silva_mapped_renamed	Bacteria;Firmicutes;D8A-2;
1	0	0	1	3.64272e-05	GSL_2_silva_mapped_renamed	Bacteria;Firmicutes;Incertae Sedis;DTU014;
1	0	0	1	3.64272e-05	GSL_2_silva_mapped_renamed	Bacteria;Firmicutes;Negativicutes;uncultured;
1	0	0	1	3.64272e-05	GSL_2_silva_mapped_renamed	Bacteria;Firmicutes;Negativicutes;Veillonellales-Selenomonadales;Selenomonadaceae;Megamonas;
1	0	0	1	3.64272e-05	GSL_2_silva_mapped_renamed	Bacteria;Firmicutes;Symbiobacteriia;Symbiobacteriales;Symbiobacteraceae;uncultured;
1	0	0	1	3.64272e-05	GSL_2_silva_mapped_renamed	Bacteria;Latescibacterota;Latescibacteria;Latescibacterales;Latescibacteraceae;
1	0	0	1	3.64272e-05	GSL_2_silva_mapped_renamed	Bacteria;Myxococcota;Myxococcia;Myxococcales;Anaeromyxobacteraceae;Anaeromyxobacter;
1	0	0	1	3.64272e-05	GSL_2_silva_mapped_renamed	Bacteria;Planctomycetota;OM190;
1	0	0	1	3.64272e-05	GSL_2_silva_mapped_renamed	Bacteria;Proteobacteria;Alphaproteobacteria;Azospirillales;Azospirillaceae;Rhodocista;
1	0	0	1	3.64272e-05	GSL_2_silva_mapped_renamed	Bacteria;Proteobacteria;Alphaproteobacteria;Caulobacterales;Hyphomonadaceae;uncultured;
1	0	0	1	3.64272e-05	GSL_2_silva_mapped_renamed	Bacteria;Proteobacteria;Alphaproteobacteria;Ferrovibrionales;Taonella;
1	0	0	1	3.64272e-05	GSL_2_silva_mapped_renamed	Bacteria;Proteobacteria;Alphaproteobacteria;Kiloniellales;Kiloniellaceae;uncultured;
1	0	0	1	3.64272e-05	GSL_2_silva_mapped_renamed	Bacteria;Proteobacteria;Alphaproteobacteria;Rhizobiales;Rhizobiaceae;Brucella;
1	0	0	1	3.64272e-05	GSL_2_silva_mapped_renamed	Bacteria;Proteobacteria;Alphaproteobacteria;Rhodobacterales;Rhodobacteraceae;Frigidibacter;
1	0	0	1	3.64272e-05	GSL_2_silva_mapped_renamed	Bacteria;Proteobacteria;Alphaproteobacteria;Rhodospirillales;Magnetospiraceae;uncultured;
1	0	0	1	3.64272e-05	GSL_2_silva_mapped_renamed	Bacteria;Proteobacteria;Alphaproteobacteria;Rhodospirillales;uncultured;
1	0	0	1	3.64272e-05	GSL_2_silva_mapped_renamed	Bacteria;Proteobacteria;Alphaproteobacteria;Sphingomonadales;Sphingomonadaceae;uncultured;
1	0	0	1	3.64272e-05	GSL_2_silva_mapped_renamed	Bacteria;Proteobacteria;Gammaproteobacteria;Burkholderiales;Comamonadaceae;Comamonas;
1	0	0	1	3.64272e-05	GSL_2_silva_mapped_renamed	Bacteria;Proteobacteria;Gammaproteobacteria;Burkholderiales;Comamonadaceae;Diaphorobacter;
1	0	0	1	3.64272e-05	GSL_2_silva_mapped_renamed	Bacteria;Proteobacteria;Gammaproteobacteria;Burkholderiales;Comamonadaceae;Simplicispira;
1	0	0	1	3.64272e-05	GSL_2_silva_mapped_renamed	Bacteria;Proteobacteria;Gammaproteobacteria;Burkholderiales;Leeiaceae;Leeia;
1	0	0	1	3.64272e-05	GSL_2_silva_mapped_renamed	Bacteria;Proteobacteria;Gammaproteobacteria;Burkholderiales;Nitrosomonadaceae;966-1;
1	0	0	1	3.64272e-05	GSL_2_silva_mapped_renamed	Bacteria;Proteobacteria;Gammaproteobacteria;Burkholderiales;SC-I-84;
1	0	0	1	3.64272e-05	GSL_2_silva_mapped_renamed	Bacteria;Proteobacteria;Gammaproteobacteria;Enterobacterales;Moritellaceae;uncultured;
1	0	0	1	3.64272e-05	GSL_2_silva_mapped_renamed	Bacteria;Proteobacteria;Gammaproteobacteria;Pseudomonadales;Cellvibrionaceae;Cellvibrio;
1	0	0	1	3.64272e-05	GSL_2_silva_mapped_renamed	Bacteria;Proteobacteria;Gammaproteobacteria;Pseudomonadales;Porticoccaceae;C1-B045;
1	0	0	1	3.64272e-05	GSL_2_silva_mapped_renamed	Bacteria;Proteobacteria;Gammaproteobacteria;Salinisphaerales;Solimonadaceae;Hydrocarboniphaga;
1	0	0	1	3.64272e-05	GSL_2_silva_mapped_renamed	Bacteria;Proteobacteria;Gammaproteobacteria;Salinisphaerales;Solimonadaceae;Solimonas;
1	0	0	1	3.64272e-05	GSL_2_silva_mapped_renamed	Bacteria;Proteobacteria;Gammaproteobacteria;SZB30;
1	0	0	1	3.64272e-05	GSL_2_silva_mapped_renamed	Bacteria;Proteobacteria;Gammaproteobacteria;Xanthomonadales;Xanthomonadaceae;Arenimonas;
1	0	0	1	3.64272e-05	GSL_2_silva_mapped_renamed	Bacteria;Verrucomicrobiota;Omnitrophia;Omnitrophales;Omnitrophaceae;Candidatus Omnitrophus;
1	0	0	1	3.64272e-05	GSL_2_silva_mapped_renamed	Bacteria;Verrucomicrobiota;Verrucomicrobiae;Opitutales;Opitutaceae;uncultured;
1	0	0	1	3.64272e-05	GSL_2_silva_mapped_renamed	Bacteria;Verrucomicrobiota;Verrucomicrobiae;Pedosphaerales;Pedosphaeraceae;ADurb.Bin063-1;
1	0	0	1	3.64272e-05	GSL_2_silva_mapped_renamed	Eukaryota;Amorphea;Obazoa;Opisthokonta;Nucletmycea;Fungi;Dikarya;Ascomycota;Pezizomycotina;Sordariomycetes;Hypocreales;Nectriaceae;Fusarium;
1	0	0	1	3.64272e-05	GSL_2_silva_mapped_renamed	Eukaryota;Amorphea;Obazoa;Opisthokonta;Nucletmycea;Fungi;Dikarya;Ascomycota;Saccharomycotina;Saccharomycetes;Saccharomycetales;Debaryomycetaceae;Babjeviella;
1	0	0	1	3.64272e-05	GSL_2_silva_mapped_renamed	Eukaryota;Amorphea;Obazoa;Opisthokonta;Nucletmycea;Fungi;Dikarya;Ascomycota;Saccharomycotina;Saccharomycetes;Saccharomycetales;Incertae Sedis;Candida;
